# Supplementary material for: The environmental drivers of bacterial meningitis epidemics in the Democratic Republic of Congo, central Africa
Source: PLoS Negl Trop Dis. 2020 Oct 7;14(10):e0008634. doi: 10.1371/journal.pntd.0008634 (PMC7540884; doi:10.1371/journal.pntd.0008634)
Supplement: S1 Data — File in.xlsx extension. (XLSX) [file pntd.0008634.s001.xlsx]

## Sheet: dbasemengfinalglm3
Health_zones	Population_Density	Health_zone_type	Climate_type	Vegetation_type	Existence_of_a_livestock	Altitude	Longitude	Latitude	Precipitation	Minimum_temperature	Maximum_temperature	Mean_temperature	BushFire	index_of_economic_well_being_(IEW)	Total_Cases	Population	Average_attack_rate
Aba	87.9646869832137	2	2	3	1	883	30.3126543668374	3.78299797021945	122.9625	22.62499984105	24.7333331108083	24.0858333333333	86	42.2	286	178213.314589939	16.0481836420625
Abuzi	13.9141036188776	2	2	2	1	452	22.1542094388894	3.32707476282143	141.646666666667	24.0000001589417	25.0916666984583	24.515	57	60.1	222	57270.5059624631	38.7634081922562
Adi	368.238082120815	2	2	3	2	870	30.7268950548279	3.48479056685284	127.781666666667	22.57499980925	23.4750002225	22.8916666666667	18	45.5	615	136292.290305837	45.1236088717823
Adia	131.936105695161	2	2	3	2	782	30.4477360072669	3.04632869558856	122.234166666667	21.6583331426083	23.5416671434917	22.81	41	45.5	426	58677.6355406246	72.6000623704521
Aketi	10.3626272194574	2	2	2	1	450	23.7758804788605	2.66712156311943	140.546666666667	23.949999650325	25.3999999364167	24.6991666666667	172	55.1	460	116115.998534891	39.6155573567907
Alimbongo	115.097483500301	2	3	1	2	1533	28.9360948811424	-0.226018738137104	115.005833333333	12.9749999840917	22.991666634875	18.8741666666667	21	30.5	1	186754.492344493	0.0535462353513493
Alunguli	1136.3432855424	2	3	3	1	497	25.9606100043619	-2.94493477855338	120.4725	24.2833331426	24.5916668574167	24.4658333333333	10	41.7	217	60502.1434437009	35.8664978872897
Ango	3.27438569805344	2	2	2	1	732	26.0788818394179	4.47389718136824	136.609166666667	22.7666667302333	25.4999998410417	24.1525	5775	55.1	263	88877.4802338115	29.5912979652575
Angumu	692.517162356992	2	2	2	2	860	31.084868013753	2.01928208546762	87.0341666666667	18.041666507725	25.67499987285	23.7991666666667	2	45.5	674	144565.680815357	46.6224069363218
Ankoro	55.2132343036323	2	3	3	1	880	26.6135076244296	-6.96833229801114	93.2025	22.175000190725	25.0250000953583	23.9716666666667	4054	63.00	101	209245.987058623	4.82685481426717
Ariwara	204.816705985054	2	2	3	2	800	30.7128443306303	3.17581045574542	123.451666666667	21.958333492275	23.2333334287	22.5666666666667	11	45.5	876	159339.987833897	54.9767834119066
Aru	334.86486380854	2	2	3	2	750	30.7343452616065	2.84387383265327	117.245833333333	20.433333079025	22.4833332697667	21.7333333333333	17	45.5	1685	156593.262040492	107.60360810188
Aungba	147.852719727584	2	2	3	2	800	30.5361780831948	2.6116094426159	117.666666666667	19.3083332379667	22.991666793825	21.3891666666667	57	45.5	377	85282.4592170976	44.2060423047015
Bafale	18.3428808182572	2	2	2	1	340	20.9156703866409	0.601613166032386	169.254166666667	24.7833334604917	25.8083333969	25.2641666666667	36	79.6	173	110441.404664555	15.6644150375898
Bafwabogbo	8.36123552972301	2	2	2	1	446	26.7422886271398	1.65369628821522	151.135833333333	23.3083335558417	24.8250002861	24.2708333333333	9	57.1	157	58803.5355631721	26.6990748934367
Bafwasende	6.51980881930674	2	2	2	1	615	26.6549716177529	0.977360528186902	147.860833333333	23.2083333333417	24.90833330155	24.2266666666667	94	57.1	136	58899.0564026484	23.0903529371117
Bagata	26.3138342356498	2	2	3	3	323	17.8382222767711	-3.73080526464639	128.301666666667	24.6416665713083	26.2416666348917	25.5466666666667	1963	54.1	113	137216.722404787	8.23514787553753
Bagira_kasha	2921.42260123892	2	1	1	2	1500	28.8264375140521	-2.51623244052235	137.054166666667	16.3583334286917	19.241666634875	17.1533333333333	0	21.00	19	59761.4906922438	3.17930489683483
Bambo	168.239306415209	2	3	1	2	1596	29.2527900506113	-1.15311231606128	114.451666666667	13.2583332856583	22.2333334287083	18.7475	27	30.5	2	124526.789824321	0.160608010759897
Bambu	213.324652157477	2	2	2	1	1516	30.202321391466	1.8342952119836	110.408333333333	19.1833332379583	22.6249998410583	20.9208333333333	10	45.5	290	192435.40980722	15.069991551478
Banalia	9.61352022446019	2	2	2	1	432	25.6162576869146	1.77080794343989	143.69	23.1083331108167	24.6916666030917	24.065	285	57.1	59	114068.278384505	5.1723407099317
Bandalungwa	29635.7720312527	1	3	3	1	300	15.284710659217	-4.34089027728129	122.155	25.8916667302417	26.1416667302417	25.9941666666667	0	0.00	202	148715.107769684	13.5830180961062
Bandjau	23.8268569104445	2	2	3	3	332	17.7770692612884	-1.84457883609996	143.795	25.0416668256083	25.9916669527583	25.4533333333333	175	43.3	105	93234.63448208	11.2619093305054
Bandundu	437.194227678773	2	2	2	2	324	17.4171006316152	-3.30215490606734	131.073333333333	25.94166644415	26.2916666666667	26.1175	26	54.1	353	115029.244925689	30.6878481405355
Banga_Lubaka	40.5658597513609	2	3	3	2	406	20.5398317365759	-5.62312699721992	127.18	23.808333237975	25.1416668892	24.5358333333333	962	67.8	19	96076.7262407592	1.9775861172026
Bangabola	56.0616031247438	2	2	2	2	341	19.4295602582743	2.29252155758957	144.799166666667	24.5333331425917	25.1416665712917	24.96	148	61.6	260	110156.878856854	23.6027021370006
Barumbu	37709.2444677862	1	3	3	1	300	15.3254163612082	-4.31941664863089	120.458333333333	25.56666644415	25.9250000317917	25.74	0	0.00	67	135387.78608447	4.94874773697814
Basali	6.14778884590273	2	2	2	1	437	24.4263439081946	1.75242029181958	142.4325	23.6666666666667	25.4416667620167	24.4758333333333	62	57.1	13	51467.0651688186	2.52588717801536
Basankusu	19.9608926579706	2	2	2	3	354	19.9368730041244	0.856094300847773	162.33	25.041666666675	25.7749997774833	25.3508333333333	47	51.6	861	214818.091918278	40.080423036601
Basoko	94.4874168641757	2	2	2	1	430	23.7489810872192	1.23016029706609	147.616666666667	25.0833331743917	25.725000063575	25.4458333333333	63	57.1	30	121002.072678782	2.47929637367779
Bena_Dibele	9.00609467589807	2	3	3	1	660	22.7481779819709	-3.69208699032561	139.669166666667	23.4999999999917	25.0083332061667	24.34	950	78.6	28	74676.4156812727	3.74951043707121
Bena_Leke	90.1717026722966	2	3	3	2	468	22.0984963466587	-5.10907666592067	129.969166666667	24.074999809275	25.150000095375	24.575	921	41.9	495	239313.881883974	20.6841323245925
Bengamisa	19.9628422782237	2	2	2	1	438	25.0804627929141	1.12930410242498	139.3925	24.0416665077333	24.82500012715	24.3616666666667	268	57.1	25	113394.051859643	2.2047011805297
Beni	339.905173350326	2	1	1	3	1060	29.4695305971014	0.499515675522926	132.384166666667	22.3249999682083	22.8666663169833	22.5366666666667	0	30.5	161	392973.31750265	4.09697027327853
Bibanga	101.66093600661	2	3	3	1	711	23.906487113617	-6.09540042084362	121.465	23.4166666666667	25.4916667938333	24.6316666666667	441	19.00	718	106541.79008377	67.3913963183331
Biena	144.014015569529	2	1	1	2	1352	28.9678710830716	0.22679038592791	120.5375	16.6250001589417	22.7333334287	21.0775	11	30.5	48	92592.6745187357	5.1839954131887
Bikoro	27.3979687199398	2	2	2	2	345	18.1454701155645	-0.487164183279689	151.681666666667	24.8333333333417	25.3916668892	25.0916666666667	112	51.6	430	108044.523833147	39.798407614258
Bili	29.1759182469454	2	2	3	1	519	19.7184796570965	4.78928324703954	135.2775	23.4749997456833	25.691666762025	24.9491666666667	1837	55.1	399	135712.167647335	29.4004588473491
Bili2	3.30593593734967	2	2	2	1	750	24.6242086363073	4.18793250826153	141.164166666667	23.1416665713167	25.1916666031	24.1791666666667	839	60.1	348	55154.9002669233	63.0950284228322
Bilonda	98.2386124769504	2	3	3	2	400	22.2857167489758	-6.49294039808102	128.743333333333	23.1750000318	24.291666666675	23.6358333333333	427	41.9	231	77067.7452360136	29.9736289536669
Bimpemba	10127.0219030175	2	3	3	1	600	23.5779384335149	-6.09262120785389	124.846666666667	25.116666793825	25.3833330472333	25.2666666666667	0	19.00	220	308645.332923489	7.12792245766881
Binga	66.3256124801171	2	2	2	2	507	20.4009499780837	2.16056289444696	152.670833333333	24.2666668891833	25.3000000317833	24.9191666666667	122	64.3	285	226970.775930455	12.5566826315704
Binza	170.849544984499	2	1	1	3	850	29.5193338152315	-0.816994145848694	81.765	18.6250000000083	23.916666507725	22.36	103	30.5	19	136327.717643761	1.3937004395283
Binza_MetΘo	8072.58672891817	1	3	3	1	300	15.2495195724976	-4.37960705515233	120.309166666667	24.64166641235	25.9333333969083	25.2225	0	0.00	295	328680.448901101	8.97528286170635
Binza_Ozone	18241.550165353	1	3	3	1	300	15.2273682465045	-4.33814402794348	118.885833333333	25.2083333333417	25.8000001907333	25.5433333333333	0	0.00	89	318362.23673079	2.79555769283212
Birambizo	422.299122565387	2	1	1	3	1250	29.1129796001346	-1.22358943460722	130.216666666667	13.874999920525	19.6333332061833	17.3325	1	30.5	46	455447.494816457	1.00999567510055
Biringi	110.772587964349	2	2	2	2	1084	30.3075823353855	2.7339640389965	118.899166666667	21.0083332061667	23.2833331426	22.3758333333333	65	45.5	299	93072.0451430959	32.1256505689001
Biyela	2403.46895340333	1	3	3	1	300	15.4105324711654	-4.4433735103943	121.720833333333	25.1166667938167	25.6000000635667	25.345	0	0.00	1315	184235.442455546	71.3760600280422
Bobozo	601.609117920385	2	3	3	1	401	22.4312716010939	-5.92451134779329	130.958333333333	24.866666634875	24.8833333651083	24.875	0	41.9	59	38236.0615585848	15.4304595178039
Boende	22.0372642148185	2	2	2	2	343	20.7677602819165	-0.319872296530872	175.531666666667	24.8333336512167	26.4416667620167	25.5325	71	79.6	422	180689.387350235	23.3549964493502
Boga	71.7854691284436	2	1	1	2	1557	29.9648300682718	0.992555732906914	109.715	19.6083334287083	24.5666666030833	22.325	21	45.5	22	61246.5744086654	3.59203763025273
Boko	24.6831344409888	2	2	3	3	380	16.7594764398947	-4.89470611870953	129.095833333333	22.6500002543083	26.1500000953583	24.7225	1919	71.8	50	177285.041596618	2.82031690602337
Boko_Kivulu	76.484838320255	2	3	3	2	450	15.0159626850073	-5.35681302742837	115.575833333333	22.6833332379583	25.008333206175	24.0033333333333	459	18.8	12	129678.449157185	0.925365785756322
Bokonzi	46.0651777655101	2	2	2	2	355	18.5818937514882	2.23835333036468	142.1725	24.3249999682083	25.3500002225167	24.9883333333333	174	61.6	77	115249.558683402	6.68115356619487
Bokoro	26.185854412234	2	2	3	2	330	18.5348600445345	-2.82768404451628	137.595	24.8499997456917	25.84166669845	25.3475	1024	43.3	594	176472.427032991	33.6596492713819
Bokungu	20.8436736305642	2	2	2	2	463	22.084558657066	-0.304044272973266	176.053333333333	24.49166647595	25.3166669209667	24.9033333333333	82	79.6	203	111393.514371258	18.2236821547287
Bolobo	44.1294959030517	2	2	2	3	214	16.387928236062	-2.67267211652964	132.064166666667	24.7249999046333	26.308333396925	25.3608333333333	828	43.3	251	116333.413803009	21.5759163076763
Bolomba	15.4328000287596	2	2	2	2	359	19.124126352268	0.394889230277491	157.464166666667	24.616666634875	25.6416667302333	25.1725	105	51.6	382	222029.769394394	17.2049000925389
Bolonge	314.262746352349	2	2	2	2	361	18.2785734294184	0.0910422558537586	149.390833333333	24.7416664759333	25.3416668574	25.1641666666667	6	51.6	242	69636.8611064939	34.7517099643414
Boma	1410.8805011977	2	3	3	2	19	13.0571761721675	-5.83765884865649	85.4333333333333	25.0749999682167	26.1416665713	25.8858333333333	3	18.8	186	168190.17968899	11.0589096428783
Boma_Bungu	31.8342785220966	2	3	3	2	22	12.9815831036516	-5.74578960554903	86.5125	22.8916665713167	26.1833333969	25.1808333333333	201	18.8	116	70811.4987795303	16.3815202331987
Bominenge	57.8005557028721	2	2	3	2	518	20.068494072377	3.29384995612294	142.519166666667	24.1166666348833	25.0166668891917	24.6141666666667	202	61.6	17	124327.814026379	1.36735292365013
Bomongo	12.0047581498969	2	2	2	2	370	18.4565939388803	1.51333633505867	142.983333333333	24.8833332062	25.5916665395083	25.1675	218	51.6	114	78120.6014349369	14.5928215996833
Bondo	14.707612435499	2	2	2	1	439	23.7548506966153	4.09403429214129	143.430833333333	24.2083331744	25.3916665713167	24.78	354	55.1	403	90273.0149933181	44.6423551966033
Bongandanga	9.66314141329587	2	2	2	2	395	21.4042733017001	1.2845710624931	160.496666666667	24.5583329200917	25.3000000318	24.9708333333333	35	64.3	118	75825.5742000599	15.5620318401633
Bongosenubia	34.0736218467721	2	2	2	2	383	19.68481419659	3.79366370857824	138.240833333333	23.2666667302333	25.3333333333417	24.5916666666667	545	61.6	98	143480.718591441	6.83018603210747
Bonzola	2882.47341582391	2	3	3	1	600	23.6137441403502	-6.14993489070921	123.560833333333	25.1083334287083	25.4666666984583	25.2933333333333	0	19.00	1823	173684.467174716	104.960450963423
Bosanga	69.7031496010914	2	2	2	1	384	21.9945797032587	-0.951607586735673	172.505833333333	24.5666666030833	25.19166644415	24.8891666666667	56	79.6	25	63976.2367688548	3.90770093125744
Bosobe	25.7753855933118	2	2	3	2	335	19.0358667724749	-3.30652570786652	137.685	24.516666889175	25.6750000317917	25.06	811	43.3	202	129964.931993175	15.5426542300355
Bosobolo	23.7207133980484	2	2	3	2	509	19.8902631608595	4.33130160254101	138.525833333333	22.9666666984583	25.3916667302417	24.4641666666667	1862	60.1	173	136924.446866915	12.6347050478246
Bosomanzi	22.0763393867269	2	2	2	1	390	21.2353481072417	2.79241349174013	143.3075	23.974999904625	24.975000063575	24.51	273	64.3	48	100983.412543207	4.75325588541212
Bosomondanda	39.3640237158093	2	2	2	2	417	19.8193975177708	1.63454556389354	152.649166666667	24.6749998728333	25.2916666666667	25.07	67	64.3	6	100709.957778608	0.595770282536498
Bosondjo	44.7570232734646	2	2	2	2	414	22.0702269814729	1.86213999867493	150.101666666667	24.4999999999833	25.4000000953667	24.9858333333333	66	64.3	137	123338.062773133	11.1076821639397
Boto	63.6845951050822	2	2	2	2	553	19.0265779329808	3.01797850648936	141.744166666667	24.5666666030917	24.9833334287	24.7991666666667	38	61.6	115	147909.135831917	7.77504373568142
Budjala	34.3877530804842	2	2	2	2	445	19.7089483780718	2.45398703817487	146.71	24.3583337465833	25.1833332379583	24.8791666666667	163	61.6	296	104510.646875247	28.3224732455567
Bukama	85.9639602690734	2	3	3	2	599	25.9563800034384	-9.3657213896988	91.5675	18.8333330154417	25.3499999046417	23.5608333333333	2207	53.5	789	294780.82154687	26.7656489950636
Bukonde	77.0788368679873	2	3	3	3	751	22.581994036891	-6.38240681564975	129.424166666667	23.091666698475	24.458333333325	23.6766666666667	268	41.9	347	97681.883899003	35.5234754029495
Bulape	39.8609629327984	2	2	2	1	458	21.7939350212757	-4.32853969031293	139.008333333333	23.816666762025	25.2499998410667	24.6291666666667	291	67.8	331	114306.305811181	28.9572825970571
Bulu	59.9040100229384	2	2	3	1	510	20.0267698516375	2.60575594695799	148.420833333333	24.3583335876417	25.1583333015417	24.7708333333333	114	61.6	245	89896.8699816742	27.2534516552071
Bulungu	91.8223623367597	2	2	3	2	460	18.8246136022526	-4.58994787102831	126.245	23.975000063575	25.2416669527583	24.75	1131	54.1	502	221201.655370425	22.6942243790785
Bumba	487.521359448022	2	2	2	3	420	22.7033365931484	2.24060806005018	147.065833333333	24.7583333651167	25.449999809275	25.135	157	64.3	216	171491.564741765	12.5953716922029
Bumbu	87508.3641500202	1	3	3	1	300	15.2936395897087	-4.37276700437994	119.183333333333	25.6499999364333	25.9250000318	25.8133333333333	0	0.00	308	323967.505852924	9.50712631469365
Bunia	1695.85238809952	1	2	2	2	1305	30.2416709610435	1.54721153991082	109.0825	19.4333333969	22.2083331744	21.245	3	45.5	403	225294.130702226	17.887727422986
Bunkeya	20.7486426722497	2	3	3	1	1180	27.0146636413045	-10.3735126257494	92.76	19.3333332538583	23.5416666666667	22.1933333333333	2649	25.2	167	45305.5428965937	36.8608318812478
Bunyakiri	125.586389939812	2	1	1	3	1455	28.4517539022322	-2.03355061583944	138.0125	15.0999999841083	21.5416665077333	18.92	26	21.00	110	127936.974074244	8.59798356151249
Businga	26.8057063260519	2	2	2	2	452	21.3742418659209	3.19674071200757	142.331666666667	23.875000158925	25.0666666030833	24.4641666666667	241	60.1	171	79453.5550243203	21.522007410198
Buta	18.4829064922874	2	2	2	1	815	25.0122190400003	2.73697065405148	139.991666666667	22.84166669845	24.8416668573833	23.8925	122	55.1	1526	158202.688217681	96.4585379168956
Butembo	802.705429822509	2	1	1	2	1355	29.230435703004	0.131549903084315	126.99	17.0166665712917	18.4833331108167	17.63	0	30.5	303	301632.78350058	10.0453271850478
Butumba	48.7644221353789	2	3	3	1	590	26.3698078138281	-8.88580456035778	87.585	19.8166664441417	25.4083334604833	24.46	1960	53.5	231	164471.864220515	14.0449554150057
Bwamanda	66.9156687855299	2	2	3	2	342	19.3960208643889	3.35770118764228	139.635	24.2249997457083	25.2583332061833	24.9375	361	61.6	867	182782.92160067	47.4333155640303
Damasi	52.0483927634634	2	2	2	1	802	29.9099437998219	2.42751811700068	125.4075	21.2166670163417	22.5333334604917	21.9816666666667	59	45.5	117	62070.8991800966	18.8494127756275
Dekese	7.96124438714821	2	2	2	1	407	21.3770723653785	-3.28471609785322	152.5325	23.7416666348667	25.366666475925	24.6808333333333	542	67.8	243	130580.739169932	18.609176326056
Demba	120.29955359394	2	3	3	2	612	22.3069270586259	-5.50486325394341	127.678333333333	23.8666667938083	25.133333365125	24.4816666666667	835	41.9	243	268512.650959056	9.04985292618685
Dibaya	211.910436296655	2	3	3	2	809	22.9548332585086	-6.3993071486511	132.416666666667	22.84166669845	24.1416665713083	23.6025	301	41.9	113	182962.272498909	6.17613666777524
Dibindi	19708.5215151122	2	3	3	1	603	23.6261970015738	-6.13424412386633	124.466666666667	25.416666507725	25.4833334286917	25.435	0	19.00	353	246072.603947433	14.345359635216
Dikungu_Tshumbe	72.9524974857588	2	2	2	1	459	24.238741302948	-4.31078119325599	132.723333333333	23.8250001271583	25.116666634875	24.5466666666667	440	78.6	64	82075.3163463122	7.79771590888003
Dilala	48.8044115637943	2	3	3	1	680	25.1616508317566	-10.6351030733779	104.311666666667	18.9166667461333	22.149999936425	20.5416666666667	1292	25.2	576	106863.021611661	53.9007779597678
Dilolo	25.6200615085129	2	3	3	2	977	22.6157244271177	-10.6105479751243	112.149166666667	20.5500000317833	23.2416667938167	22.1166666666667	4050	25.2	102	152684.121281413	6.6804589202831
Diulu	1269.97713964211	2	3	3	1	500	23.5983192908418	-6.09943860015976	124.991666666667	25.2749999364167	25.5250002543167	25.4133333333333	0	19.00	192	321312.166257848	5.97549735623528
Djalo_Djeka	7.78391300556133	2	3	3	1	608	24.1194629059481	-3.20296340577162	134.8675	23.51666673025	24.9749999046333	24.1125	2335	78.6	66	78302.4983191507	8.42884983452158
Djolu	18.787828163834	2	2	2	2	341	22.6872394603773	0.3507233350523	169.520833333333	24.5583332379583	25.5333334604833	24.915	265	79.6	57	163610.089158027	3.48389272894688
Djombo	24.4366928026096	2	2	2	1	413	20.3108423685737	1.36686405364332	160.16	24.8333333333417	25.3416666984667	25.1241666666667	32	51.6	146	45377.9914631633	32.1741873741854
Djuma	91.6438844838199	2	2	3	3	455	18.607923754602	-4.25487073948807	125.0275	24.199999809275	25.2833333015333	24.8075	1277	54.1	365	177101.262281139	20.6096780620672
Doruma	4.82071728152601	2	2	2	1	734	27.8088760644305	4.41193275009354	133.560833333333	23.9750002225083	25.0333333015583	24.4216666666667	1775	42.2	165	55833.9012868299	29.5519381947469
Drodro	239.828557499745	2	1	1	1	1828	30.8059287106606	1.77999638063958	90.4183333333333	16.5500001907167	25.45000012715	22.485	8	45.5	209	122494.286172473	17.0620203219705
Dungu	7.2451013329943	2	2	2	1	459	28.9883558627006	3.76802447398402	133.911666666667	22.0583332379583	25.199999809275	24.6691666666667	2053	42.2	185	109122.401765367	16.9534391662112
Faradje	21.6232641183701	2	2	2	2	776	29.8039487773306	3.75930834137321	121.795	23.4666666984583	25.1166667938333	24.4216666666667	840	42.2	252	110676.028889642	22.7691581029959
Fataki	316.825673807393	2	2	2	2	800	30.6368498009637	1.99788276544351	109.458333333333	17.600000222525	19.5916663805583	18.715	7	45.5	63	127887.741148697	4.92619538308594
Ferekeni	7.55206058721156	2	2	2	1	624	26.6236813409017	-1.65240372153192	160.900833333333	21.4666665395167	24.324999968225	23.645	95	41.7	34	59544.4982154479	5.71001536984642
Feshi	29.5760483348188	2	2	3	3	894	18.2984011391485	-6.32766399989551	138.438333333333	21.1416667302333	23.2916666666583	22.0641666666667	2739	71.8	51	125464.810152872	4.0648848021895
Fizi	42.6688794810022	2	1	1	3	1400	29.0709133412945	-4.43482224250828	104.954166666667	14.366666634875	24.0333334604833	21.4025	2303	21.00	340	155470.658050476	21.8690783369306
Fungurume	40.2752315019899	2	3	3	1	1183	26.3962553424161	-10.7813668013596	99.335	17.866666475925	21.5166665713	19.7916666666667	1772	25.2	448	96513.5498756247	46.418352716
Ganga	12.6918951406556	2	1	1	1	814	25.9551716590393	3.29037967627684	146.774166666667	22.6249998410583	23.4500001271583	22.9041666666667	68	55.1	183	106785.1369481	17.1372163982842
Gbadolite	146.437302499591	2	2	2	2	457	20.8521735530637	4.28069464113723	138.8925	24.2333332697583	25.3166667620417	24.9691666666667	264	60.1	482	115990.211466872	41.5552307306262
Gemena	194.319886587027	2	2	2	3	556	19.8378853344855	3.22188533920478	142.335833333333	24.0916668573917	25.1500002543	24.7733333333333	170	61.6	427	263047.984084308	16.2327797905931
Gethy	134.562787469157	2	2	2	2	1300	30.0941341151328	1.1604367490609	110.6	18.53333330155	25.31666676205	21.91	58	45.5	347	183740.860581138	18.8852930645096
Goma	5900.90443257232	1	1	1	2	1500	29.1788065397193	-1.65176411773801	106.608333333333	18.6249998410667	19.7833331426083	19.1866666666667	0	30.5	246	169312.78345945	14.529322297682
Gombari	10.3260742507433	2	2	2	1	900	29.0405466496531	2.75349125246917	146.818333333333	21.8583332697667	24.791666507725	23.7216666666667	978	42.2	139	84400.8503940249	16.4690283748421
Gombe	2477.32766826621	1	3	3	1	300	15.3080594966111	-4.3013510512956	116.335	25.1499999364333	26.0166665713083	25.4958333333333	0	0.00	1453	26687.856499732	544.442375885299
Gombe_Matadi	38.361421996266	2	3	3	2	260	14.6499767612091	-5.017679821646	108.121666666667	22.158333460475	25.8000000317917	24.1208333333333	624	18.8	56	89016.7220551295	6.29095283527945
Gungu	52.374111555135	2	2	3	3	554	19.2637819447256	-6.0022579013848	137.278333333333	22.3749999999917	24.7666670481333	23.2883333333333	1353	54.1	125	202956.576339661	6.15895292748752
Haut_Plateau	142.292960496361	2	3	1	2	2548	28.923468210209	-3.28112202606526	150.0325	10.2249999046358	23.266666889175	13.9275	184	21.00	18	211205.967142298	0.852248648253041
Ibanda	17632.2678318979	2	1	1	2	1460	28.8645745610243	-2.48390621351181	118.009166666667	18.3249998092667	19.4083334605	18.9558333333333	0	21.00	268	263237.298662331	10.1809280585187
Iboko	43.6634898177427	2	2	2	2	405	18.5742862501792	-0.971359225299822	159.465833333333	24.866666793825	25.3416666984583	25.1158333333333	102	51.6	284	97773.9171481719	29.0466014130958
Idiofa	53.948078586274	2	2	3	2	534	19.4456997706253	-4.90703461343849	132.7275	23.26666673025	25.2333335876333	24.3758333333333	1442	54.1	140	241305.562537878	5.80177259602228
Idjwi	923.724485296062	2	1	1	3	1400	29.058524883607	-2.12902463779936	121.326666666667	16.1749999523083	18.9833334286917	17.8383333333333	0	21.00	135	180338.435892398	7.48592496834952
Ikela	16.2445209588839	2	2	2	2	440	23.4595300637324	-1.49182983056184	152.658333333333	23.775000095375	25.2750000953667	24.4908333333333	104	79.6	60	97362.0743448076	6.16256385289308
Ilebo	263.916443171314	2	2	2	1	630	20.6674529920673	-4.34804005431283	139.073333333333	24.4416664441417	25.5333334604833	25.0133333333333	150	67.8	283	150289.410098673	18.830335405149
Inga	45.0677895618112	2	3	3	1	125	13.4724351924807	-5.44907305513286	92.8475	22.508333365125	26.508333365125	24.3575	156	18.8	37	69775.2491452588	5.3027399333212
Ingende	36.5177003710538	2	2	2	2	345	18.8194402897788	-0.426123375155969	159.845	24.883333524075	25.5083335240667	25.13	175	51.6	99	78832.4695063435	12.5582771439164
Inongo	19.4964702106989	2	2	3	2	336	18.6943395856746	-1.95022329662436	152.15	24.858333110825	25.883333365125	25.41	79	43.3	508	223833.126844598	22.6954788668387
Ipamu	75.8819344203163	2	2	3	2	369	19.7089683364023	-4.32171283048403	132.4175	24.1166667938083	25.4083333015333	24.83	1180	54.1	136	169069.220511224	8.04404252818869
Irebu	33.3636234851701	2	2	2	1	290	17.6556776822497	-0.80097005131297	148.025833333333	25.00000015895	25.39166673025	25.1758333333333	27	51.6	139	124078.715556603	11.2025659982425
Isangi	112.453232158131	2	2	2	1	850	24.4093330359155	0.902687830226891	147.571666666667	24.0249999364167	25.2666667302417	24.5466666666667	114	57.1	25	123145.426623172	2.0301200528137
Isiro	51.4022749082699	2	2	2	1	730	27.397485393953	2.53715494224733	165.283333333333	22.991666634875	24.2166665395167	23.5416666666667	97	42.2	968	179474.641442663	53.9351962048214
Itebero	21.3094957783424	2	3	1	2	1044	28.109918481813	-1.76561407953746	138.961666666667	16.4083333015417	23.399999777475	20.7375	23	30.5	1020	90968.009713066	112.127329510376
Itombwe	27.3559356151146	2	3	1	2	1923	28.5925097448689	-3.5577172860931	134.189166666667	12.4916665554167	21.0749998092833	17.1283333333333	321	21.00	12	80638.3670836897	1.48812537182777
Jiba	609.238436504456	2	2	2	2	2084	30.8963481508479	1.87923884972483	92.2566666666667	16.2666667302417	25.5166667302417	22.2658333333333	9	45.5	13	140547.545361168	0.924953898454337
Kabalo	19.8622939575697	2	3	3	1	531	26.894119006038	-6.22940376522913	95.9383333333333	22.483332951875	24.6500000953583	23.9816666666667	6068	63.00	354	179937.245474812	19.6735255708665
Kabambare	10.526934454703	2	3	3	1	800	28.075796526672	-4.65315195848101	108.105	19.6166664759417	24.5916666984583	23.4891666666667	3533	41.7	125	84588.3048146529	14.7774565613882
Kabare	504.808072165662	2	3	3	3	1500	28.7845257557478	-2.38056493274487	140.2925	13.4583333333417	19.46666669845	17.0033333333333	1	21.00	48	159952.215939519	3.0008962187901
Kabeya_Kamuanga	104.398346643816	2	3	3	1	613	23.1741658547356	-5.97083394701714	129.165833333333	23.48333326975	25.6333333651417	24.5558333333333	402	19.00	93	166367.526817204	5.59003321015787
Kabinda	67.0653123492	2	3	3	2	847	24.3807856554045	-5.83964628093046	120.25	23.1166666348833	24.9916666348833	24.0275	1837	42.6	476	236644.524700862	20.1145579261428
Kabondo	679.314372350833	2	2	2	1	852	25.3549940828875	0.685382599932571	141.8775	24.416666666675	24.741666634875	24.5941666666667	42	57.1	492	139262.651169887	35.3289267342619
Kabondo_Dianda	58.8164058486192	2	3	3	1	834	25.9670905889699	-8.526756154991	91.8391666666667	22.1416665713	25.491666634875	24.1233333333333	2562	53.5	518	222043.692496938	23.328741932498
Kabongo	43.188329362087	2	3	3	1	729	25.8053575900223	-7.3588755766932	100.045	21.7583336830167	24.7583335240667	23.1066666666667	4422	53.5	432	303214.801579557	14.2473255840267
Kafakumba	15.6644081034778	2	3	3	2	987	23.7952642935046	-9.37962118416342	114.671666666667	21.6166666348833	23.1999999682	22.3191666666667	5131	25.2	42	104712.224509281	4.01099300457296
Kafubu	27.5446390507408	2	3	3	1	1196	28.0632038661647	-11.4630445522099	94.5808333333333	19.2333334287	21.7666664123583	20.5716666666667	2488	13.4	28	72133.0022670265	3.88171837023334
Kahele	207.692171593291	2	1	1	3	1500	28.7965195410792	-2.01592842383967	147.705	11.93333331745	20.4250000317833	16.04	82	21.00	12	106254.336117134	1.12936567471197
Kahemba	25.0682495096897	2	2	3	3	880	19.2547104160834	-7.17956629127742	134.444166666667	21.12500015895	24.5083330472333	22.2733333333333	4106	71.8	164	196507.693733217	8.34572921214219
Kailo	6.70758041502419	2	3	2	2	605	25.7550407813442	-2.40175425826061	141.666666666667	22.633333206175	24.841666380575	24.2291666666667	1305	41.7	364	111090.167790285	32.7661760928434
Kajiji	25.9888762624932	2	2	3	3	895	18.482945960477	-7.56455178983395	131.409166666667	21.0500001907417	23.5500001907417	21.9933333333333	2822	71.8	20	126648.304660389	1.57917629088131
Kakenge	40.5793206651693	2	3	3	1	467	22.1423814192995	-4.47039088360983	135.744166666667	23.9583331743833	25.1250001589333	24.5725	349	67.8	174	126601.806279364	13.7438797370746
Kakole	30.9016801029891	2	2	2	3	610	27.5556662134606	-3.61341553150377	133.855	19.1916667620333	24.333333492275	22.9441666666667	701	21.00	59	172871.344251495	3.41294274394986
Kalambayi_Kabanga	55.7189491375708	2	3	3	1	840	24.4130305712341	-6.73516192791949	107.4875	22.9166668256	25.2249997456917	24.1583333333333	1833	42.6	114	134670.038851094	8.46513455944355
Kalamu_I	39967.1569433453	1	3	3	1	300	15.3156905254456	-4.35819717365073	122.733333333333	25.9416667620333	25.9833334287	25.965	0	0.00	77	119396.771429109	6.44908560577941
Kalamu_II	50936.0251881789	1	3	3	1	300	15.3196767375241	-4.3403283467699	122.958333333333	25.9750000635833	25.9916667938167	25.9833333333333	0	0.00	25	106567.646683448	2.34592775368877
Kalemba	11.1922471674658	2	3	3	2	1114	23.2561251437402	-8.49402955321483	125.168333333333	21.6833332379667	23.25000015895	22.4433333333333	5623	25.2	93	79837.2711746288	11.6486947301318
Kalemie	21.4657526122158	2	3	3	1	787	28.9339425926712	-6.40043720446726	91.9275	18.3500002225083	24.7749999364417	22.2208333333333	5234	63.00	703	219748.803886162	31.9910728781112
Kalenda	67.2530367613368	2	3	3	1	639	23.441449891168	-7.39512550719421	134.305833333333	22.4000002543167	24.0083333651333	23.1041666666667	2253	42.6	205	170875.343731227	11.997049751218
Kalima	44.3239722474324	2	2	2	1	853	26.6535127902509	-2.75145369620246	156.5675	20.9333333969	24.4666665395083	23.8091666666667	400	41.7	501	104188.479521002	48.0859306425533
Kalomda	162.850241520026	2	3	3	2	599	21.741130492461	-6.85642963290181	127.481666666667	23.3000000317833	24.6416667302417	23.8441666666667	341	41.9	62	132263.537721314	4.68761089172115
Kalonda	74.1744396016524	2	3	3	1	610	20.7271230022543	-6.43737458197633	119.1475	24.800000190725	25.5833333333333	25.1925	1	67.8	576	300780.313181788	19.150189515624
Kalonda_Est	76.9648825592778	2	3	3	2	609	25.104823620792	-6.39833334993511	102.396666666667	22.2083331744	24.5833333333417	23.4141666666667	1571	42.6	64	181358.331452106	3.52892527669187
Kalonge	174.070385825442	2	1	1	3	2131	28.5178335771652	-2.33100013514013	147.3575	12.3666667143583	19.9416666030917	17.3116666666667	55	21.00	36	131302.571123708	2.74175895353049
Kalunguta	254.02899409061	2	3	1	2	1030	29.5137967423985	0.436593389876915	111.4025	16.8166667620333	23.649999936425	22.495	32	30.5	60	229449.202864197	2.61495787525189
Kamalondo	663.245493653403	1	3	3	1	1026	27.7082549712083	-11.7637825156752	93.57	19.9416668415	20.5083335240667	20.1733333333333	72	13.4	88	53090.4501712798	16.5754857448177
Kamana	32.989487631354	2	3	3	1	609	25.3047834489017	-5.62747133950052	110.035	23.7916665077333	25.116666317	24.4058333333333	1535	42.6	35	163016.407791677	2.14702314166605
Kamango	158.93729504589	2	3	1	2	791	29.8411114362307	0.680553328223928	101.993333333333	21.458333492275	23.616666793825	22.8166666666667	0	30.5	82	83398.5787307511	9.83230185069863
Kambala	68.176695123866	2	2	2	2	592	30.5082746376707	2.34496370712011	116.803333333333	18.7000002861	21.9583333333167	20.0441666666667	36	45.5	10	52162.3266755734	1.91709239930871
Kambove	52.3665067926019	2	3	3	1	1392	26.8239809985269	-10.8311448305274	97.4583333333334	18.5666667620417	21.7833329836667	20.525	1509	13.4	178	94632.4286238199	18.8096197665581
Kamiji	103.63895041823	2	3	3	1	781	23.2252430665616	-6.71472199395857	132.455	22.883333365125	24.6166666348833	23.5658333333333	323	42.6	169	83706.5908542019	20.1895690978934
Kamina	4158.48465049007	2	3	3	1	1129	24.5563342001266	-8.72075341006053	114.03	21.9083333015417	23.4416667620417	22.5066666666667	2162	53.5	670	266240.12736102	25.1652523847949
Kamina_base	8.12358360409693	2	3	3	1	1230	25.2250393256951	-8.64940313974321	96.4266666666667	22.6749998728333	23.2916666666667	22.8866666666667	35	53.5	57	26571.0029242978	21.4519565416466
Kamituga	107.423558529625	2	1	1	3	1216	28.1592782497605	-3.18855243501087	128.1225	17.5999999046333	24.0583335558583	21.2183333333333	100	21.00	241	140846.917940598	17.110775551485
Kamonya	66.1744396016524	2	3	3	1	600	20.8277102593478	-6.91983878081326	123.7425	23.34166669845	25.5833333333333	24.47	2251	67.8	252	207516.738993042	12.1435986910169
Kampene	291.31384762853	2	3	2	1	916	26.4449929691104	-3.49045529031341	130.598333333333	21.7666668891917	24.916666507725	24.1975	469	41.7	263	113408.444215674	23.1905130009402
Kamwesha	88.8463868851986	2	3	3	1	609	21.1507676300142	-6.31490529799449	121.189166666667	23.508333206175	25.6916664441583	24.3208333333333	3056	67.8	297	324014.004233949	9.16627047346869
Kananga	49.1102216444955	2	3	3	1	455	22.4323320535245	-5.92802113500216	129.816666666667	24.6583333015583	25.1333335240583	24.8966666666667	1	41.9	409	220788.70546275	18.5244983045115
Kandakanda	23.6032063615016	2	3	3	1	915	23.775554926725	-6.92689497619791	125.533333333333	23.3333334922667	24.67499987285	24.0175	687	42.6	91	183051.737160864	4.97127213384652
Kandutu	166.754218378099	2	1	1	2	1600	28.8416237139427	-2.50057659779949	124.629166666667	17.2166666984667	19.5083333651167	18.5366666666667	0	21.00	82	197519.587443883	4.151487002437
Kangu	75.3808891827364	2	3	3	2	551	12.831963951836	-5.2601312074478	92.0216666666667	23.050000031775	25.633333365125	24.9133333333333	26	18.8	89	86679.624856468	10.2676955682924
Kaniama	29.8370665285134	2	3	3	1	780	24.1561288825289	-7.91185860816208	121.818333333333	21.9666666984417	24.46666669845	22.8566666666667	6793	53.5	441	239917.649240193	18.3813071442065
Kaniola	130.622631524995	2	3	1	2	1486	28.4268040110157	-2.58510387360471	136.480833333333	13.6583333015417	22.1333333651083	18.9158333333333	65	21.00	3	147402.969207653	0.203523715711165
Kansele	10142.6015771835	2	3	3	1	600	23.6094913117587	-6.12032521075639	124.458333333333	25.2749999364167	25.42499987285	25.37	0	19.00	624	219257.042040996	28.4597472533322
Kanzala	68.1744396016524	2	3	3	1	483	20.7857798796493	-6.46100105346311	116.165	25.10833326975	25.71666669845	25.4766666666667	2	67.8	131	176832.23593378	7.40815153460238
Kanzenze	1450.4492184184	2	3	3	1	1158	25.452942957838	-10.091717778806	97.3983333333333	18.3333334128083	24.2749999364167	21.555	1387	25.2	40	81186.9723679476	4.92689884021243
Kapanga	54.2403150227924	2	3	3	2	1167	22.3682561981049	-8.32934538125022	123.825	21.8333333333333	23.8999999364333	22.915	5862	25.2	99	126168.639855763	7.84664082240864
Kapemba	35.7240070772025	2	3	3	1	951	27.8631991045668	-11.7541733324399	94.2008333333333	19.858333349225	20.7083331744	20.2325	408	13.4	146	288136.748875351	5.06703850063776
Kapolowe	49.6139220158185	2	3	3	1	1112	27.1417871893306	-11.2250163550749	97.5766666666667	19.041666507725	21.2916665077167	20.2091666666667	1785	13.4	543	127536.848215297	42.5759306113126
Karawa	56.432918689591	2	2	3	3	454	20.388685017765	3.32705615773361	143.484166666667	24.1333333651333	25.1333335240583	24.64	516	60.1	171	189435.511400176	9.02681861157322
Karisimbi	1339.98102917012	2	1	1	3	2300	29.2068251749328	-1.6340539318876	111.411666666667	17.724999904625	19.8083330790333	18.7875	1	30.5	57	375534.210409653	1.51783774740047
Kasa_Vubu	33708.5535680929	1	3	3	1	300	15.3044707072169	-4.34241133911539	123.333333333333	25.9916667938167	26.0833333333333	26.045	0	0.00	30	108760.820321794	2.75834624189465
Kasaji	22.7080349857808	2	3	3	2	991	23.5996756555149	-10.4953832747576	115.109166666667	19.8666666348833	23.0166667302333	21.54	8143	25.2	111	219300.666075648	5.06154413419384
Kasansa	219.855414473356	2	3	3	2	616	23.6014647272845	-6.57922599004248	125.864166666667	24.05833355585	25.324999650325	24.6441666666667	170	19.00	281	177962.266451483	15.7898640876552
Kasenga	29.832098973456	2	3	3	1	1137	28.2674734429326	-10.310468276531	97.0508333333333	18.1749999523	23.7749999364167	21.7133333333333	5382	13.4	298	247017.79136489	12.0639083668188
Kasimba	23.4033933265664	2	3	3	1	800	29.1151734834638	-7.25114394209174	83.5425	18.4000002543083	25.0083335240583	21.3391666666667	3902	63.00	25	135182.951743364	1.84934562218029
Kasongo	44.5270781704484	2	3	3	1	641	26.7895206123912	-4.13360323690241	124.634166666667	22.5916666984583	25.550000031775	24.43	2098	41.7	692	193622.126911368	35.7397168928306
Kasongo_Lunda	64.3469212061462	2	2	3	3	545	16.9113973040884	-6.47535402762603	126.965	21.783333460475	24.6583336194333	23.3358333333333	1069	71.8	300	147614.646085425	20.3231866183785
Katako_Kombe	25.702550804685	2	2	2	1	609	24.7348369645588	-3.03049230941174	131.225	23.7583333651167	24.8833333651167	24.3058333333333	666	78.6	444	102967.263123208	43.1205012673515
Katana	466.529504349889	2	1	1	3	1654	29.0151721361383	-2.03854621513537	118.080833333333	12.3666667938333	19.9749999046167	18.2725	2	21.00	855	141123.693933298	60.5851488272492
Katende	41.1792584710181	2	3	3	1	648	22.9083835298968	-5.4632139789989	130.8	23.7916666666667	24.9333333969	24.28	474	41.9	86	78136.1008952785	11.0064360794329
Katoka	938.130079906151	2	3	3	1	610	22.3295046249819	-5.87794840563261	125.766666666667	24.5083332061833	25.1333335240583	24.8358333333333	20	41.9	99	108077.736962451	9.16007336778299
Katuba	1690.40871934162	2	3	3	1	1230	27.6559715927573	-11.9003680990455	94.7866666666667	19.44166668255	20.2916665077333	19.9891666666667	93	13.4	372	209576.472169622	17.7500840694999
Katwa	2433.67998825317	2	1	1	3	1524	29.2444748715828	0.132125056098014	126.554166666667	16.9666663805667	18.2583332062	17.5416666666667	0	30.5	234	424890.027659074	5.50730741526742
Kayamba	30.8065959158491	2	3	3	1	1423	25.1121970245791	-7.0280744477711	103.474166666667	22.3833335240583	24.2000001271417	22.955	2266	53.5	29	88682.3746853988	3.27009736747326
Kayna	116.779157255556	2	1	1	3	1301	28.9393362245506	-0.470060195899996	116.224166666667	14.1083334287083	23.024999936425	18.4366666666667	116	30.5	22	315783.790792523	0.696679203982781
Kaziba	525.787452659799	2	1	1	3	1800	28.8145905095793	-2.85767936255082	145.2175	9.40000009536667	20.350000063575	15.2683333333333	32	21.00	14	98801.3099225556	1.41698526173122
Kenge	52.2041169699293	2	2	3	3	563	17.3874026398084	-4.77491831369655	126.574166666667	23.633333365125	25.9999998410583	25.1766666666667	1801	71.8	187	240104.354361399	7.78828024578565
Kenya	918.330793672372	1	3	3	1	1120	27.7757247715478	-11.8909926163729	94.5725	19.6666666666833	20.4750000635917	20.1491666666667	206	13.4	312	121851.182365675	25.6050039025217
Kiambi	14.2136045190923	2	3	3	1	617	28.160504381886	-7.30505512190277	86.3691666666667	20.9500001271583	25.3249999682	23.875	5948	63.00	90	143701.535964467	6.26298107365075
Kibirizi	51.671980544007	2	3	1	2	1381	29.1955225497037	-0.857020561048894	103.065833333333	16.3666666348667	23.9749999046333	20.1908333333333	110	30.5	52	72244.045264322	7.19782506776103
Kibombo	8.9617624594671	2	3	3	1	522	25.6531586153406	-4.00583200163891	119.105	24.1666666666583	25.5833330154417	24.9308333333333	2152	41.7	196	86739.4084892144	22.5964187920848
Kibua	127.877855750704	2	3	1	2	1153	28.4126744170502	-1.25929428055668	125.639166666667	15.5416667461667	23.12500015895	20.23	0	30.5	3	433533.01248902	0.0691988825205319
Kibunzi	29.8328754447672	2	3	3	2	419	13.6718828785992	-5.04328130509491	100.811666666667	21.9166665077417	25.875	24.0391666666667	363	18.8	39	55662.9905041701	7.00645072188103
Kikenda	31.1615431718831	2	2	3	2	550	17.3579548370769	-7.23613737575678	118.990833333333	21.73333326975	24.850000222525	23.4675	2117	71.8	29	133238.896618528	2.17654159078102
Kikimi	1698.06279012094	1	3	3	1	300	15.4353317795635	-4.44169777483278	121.251666666667	25.0500000317833	25.6833333969083	25.3716666666667	0	0.00	335	210420.673598484	15.9204889078168
Kikongo	37.3696095584002	2	2	3	2	590	17.2397277294415	-4.19307857654013	127.594166666667	24.3333333333333	26.1333335240583	25.2208333333333	1990	54.1	65	144419.543046422	4.50077590808515
Kikula	229.959889246781	2	3	3	1	1010	27.3648107207314	-10.764139189048	94.46	19.9416666030833	22.54999987285	21.365	565	13.4	851	169250.678925557	50.2804482323113
Kikwit_nord	2494.45974623702	1	2	1	2	453	18.8095621424214	-5.07935835007354	122.4325	24.5916666984583	25.3166664441583	24.9683333333333	21	54.1	381	178294.720727447	21.3691128063417
Kikwit_sud	3987.55974717583	1	2	1	2	453	18.8240654645642	-5.0213012529872	125.5975	24.2083334922833	25.08333333335	24.6833333333333	6	54.1	83	195182.489874004	4.25243063830053
Kilela_Balanda	23.8693066292069	2	3	3	1	763	26.6667260750372	-11.6232331786716	103.144166666667	18.1500000159	20.3833330472333	19.2191666666667	1942	13.4	67	58573.8591329706	11.4385497202602
Kilo	337.465783156219	2	2	2	1	1459	29.9474695001456	1.91911137328054	113.55	20.3999999364333	22.5583333969	21.7733333333333	0	45.5	88	62830.3505947521	14.005969912151
Kilwa	32.3022322928603	2	3	3	1	733	28.2494651053398	-9.03291370430603	91.8466666666666	18.583333333325	24.3749996821167	22.245	3818	13.4	658	266234.839599244	24.7150223085179
Kimbanseke	15230.2737120874	1	3	3	1	300	15.3757202467468	-4.4282942642913	118.8	25.4749997457083	25.7749999364333	25.6283333333333	0	0.00	683	230274.375191851	29.6602693821649
Kimbau	52.9510843947075	2	2	3	3	565	17.3300563246138	-5.48562468662449	132.18	22.62499984105	25.39166673025	23.8758333333333	1581	71.8	110	147563.71928716	7.45440685091023
Kimbi_Lulenge	30.7718969001665	2	1	1	3	799	28.3752560805627	-4.25910998388978	115.038333333333	15.125000079475	24.2333334286917	21.3575	1462	21.00	25	124149.570285	2.01370008310215
Kimpangu	84.6194160082795	2	3	3	2	639	14.9227540671009	-5.74806795593542	108.514166666667	22.600000063575	25.0916665395	23.8683333333333	535	18.8	38	107102.378065236	3.54800712051924
Kimpese	53.1688718389529	2	3	3	2	255	14.3246770115724	-5.44130572013554	100.585	22.1416667302417	25.8666664759583	24.6	1420	18.8	205	161481.127569668	12.6949819514703
Kimputu	85.3473647631896	2	2	3	2	432	19.3237874494843	-4.33176838751338	130.359166666667	24.2416667938167	25.183333396925	24.8191666666667	1381	54.1	24	143903.632437906	1.66778277889239
Kimvula	19.9940859985632	2	3	3	2	387	16.0349326847809	-5.47219832287011	128.203333333333	21.9916666348833	24.64166673025	23.4508333333333	1141	18.8	26	65687.820032299	3.95811582531064
Kinda	5.80786035544345	2	3	3	1	926	24.9195355851519	-9.48055918512935	100.690833333333	21.6666668256083	24.741666793825	22.8591666666667	7362	53.5	63	53850.5659265768	11.6990413965005
Kindu	524.322519803414	2	3	2	2	481	25.8807449360443	-2.93333350489949	120.238333333333	24.3416663805667	24.68333355585	24.485	60	41.7	1066	112531.61760206	94.72893242943
Kingabwa	13448.1728222387	1	3	3	1	300	15.3587422161958	-4.32720409949378	115.4275	25.1916667620417	26.0583333969167	25.6133333333333	0	0.00	273	171642.130927941	15.9051858960322
Kingandu	415.859287364886	2	2	3	3	455	18.5053214267852	-5.6833541957633	136.128333333333	22.1749998728417	24.475000222525	23.14	1345	54.1	281	85250.3531921042	32.961740271831
Kingasani	22734.0410498246	1	3	3	1	300	15.4066265613008	-4.41312071481865	120.535	25.6499999364167	25.816666762025	25.7175	0	0.00	2396	181385.7559613	132.094165128998
Kinkonja	103.517390249477	2	3	3	1	609	26.3382675473479	-7.70112999773275	93.87	22.150000095375	25.0416668256083	23.7825	1931	53.5	528	210710.697070569	25.0580538786394
Kinkonzi	67.3898206626747	2	3	3	2	331	13.1835497942749	-4.80445576244687	105.534166666667	21.983333587625	24.741666793825	23.5266666666667	143	18.8	108	61331.3645719801	17.609260898353
Kinshasa	51091.8938992734	1	3	3	1	300	15.3115968355732	-4.32196700415238	123.625	25.800000190725	25.9666666984583	25.8833333333333	0	0.00	26	130861.943664703	1.98682667182583
Kintambo	23615.3355453814	1	3	3	1	300	15.2688507875872	-4.34540037781556	122.4175	25.7333334287083	25.9250000317917	25.8375	0	0.00	378	80142.1739052144	47.1661775043771
Kipushi	132.698098185432	2	3	3	1	1330	27.4611138691324	-11.708865860003	97.1558333333333	18.9999998410667	20.7166668574	19.7425	932	13.4	199	169549.4374659	11.7369896930518
Kiri	22.6644258404687	2	2	2	2	337	19.297204255053	-1.82532880884997	159.439166666667	24.8083332379667	25.7666667302417	25.2933333333333	54	43.3	286	146438.847170678	19.5303367600716
Kirotse	150.909139427356	2	1	1	3	1516	29.0146868792527	-1.54383324744148	136.2275	11.6999999682083	19.1249998410667	16.1816666666667	330	30.5	165	322589.160986825	5.11486497237701
Kisandji	43.7111834339289	2	2	1	3	850	18.9862443990329	-6.5112917470028	138.486666666667	21.5750001271417	23.574999968225	22.4683333333333	986	71.8	32	79826.6491768305	4.00868636351179
Kisanga	1446.11008626107	2	3	3	1	1287	27.5523393312498	-11.9168316410001	95.8541666666667	19.5583333969083	20.1166667938167	19.875	87	13.4	49	121362.064401397	4.03750547930165
Kisantu	102.694310199019	2	3	3	2	307	15.2807297827073	-5.12337198707139	120.8175	23.283333460475	24.6999996503417	23.95	346	18.8	210	150684.646337386	13.9363900108181
Kisenso	26743.7600337062	2	3	3	1	300	15.3434270675981	-4.41725287351251	118.6175	25.199999968225	25.8500002225	25.4666666666667	0	0.00	1089	354510.29956049	30.7184305039968
Kitangwa	25.3049911398465	2	3	3	1	599	20.1484341367363	-6.4656664420188	125.329166666667	22.9249997139	25.5166668891833	24.1608333333333	2813	67.8	92	158751.008340914	5.7952387806213
Kitenge	102.158090065548	2	3	3	1	800	25.6908748839154	-6.52094516194379	99.425	21.9416662852083	24.2333332697583	23.0291666666667	1133	53.5	150	234773.978972609	6.38912372897597
Kitona	636.809324088381	2	3	3	1	1	12.440330422788	-5.94155097932821	79.4008333333333	25.0666666030917	25.883333206175	25.4983333333333	1	18.8	20	81040.0355007211	2.46791599688058
Kitoyi	1131.48862322358	2	3	1	2	1880	28.775206409794	-1.63704433137284	141.556666666667	13.1499999364167	19.4666668574	16.4958333333333	0	30.5	0	571016.140604935	0
Kitutu	66.1305077885244	2	1	1	3	1041	28.0456532281868	-3.47405292022983	128.235833333333	16.9583331743833	24.0416668256083	21.4	298	21.00	103	96921.4468936654	10.6271628520985
Kizu	201.594076134563	2	3	3	2	500	12.9607470782324	-4.93922614711397	100.166666666667	23.3916667302333	25.1166669527667	24.4616666666667	3	18.8	29	55369.6078619886	5.23753032029483
Kokolo	2576.65209816866	1	3	3	1	300	15.2873951928132	-4.33488743870144	122.416666666667	26.0833333333333	26.0833333333333	26.0833333333333	0	0.00	285	239509.839346865	11.8993023742651
Kole_	37.0033359229017	2	2	2	1	560	22.2649401671995	-3.67590247389878	143.0775	23.625	25.0833334922667	24.5625	183	78.6	91	76357.9239260342	11.9175581683113
Komanda	29.2890683790963	2	2	2	2	1200	29.6553254475216	1.15711118154402	118.921666666667	20.3499999046333	23.6833333968917	22.6333333333333	10	45.5	59	72963.2113614624	8.08626688698115
Kongolo	83.2984080835197	2	3	3	1	550	27.2954864112166	-5.31432866269733	106.350833333333	21.5916662216417	24.6666668256083	23.8125	2323	63.00	246	232082.508228635	10.5996786176429
Koshibanda	42.019996616063	2	2	3	2	435	19.9566374975052	-4.74465881101829	130.266666666667	23.6583334604833	25.28333330155	24.6475	868	54.1	68	154363.553959912	4.40518491934046
Kowe	1946.11008626107	2	3	3	1	740	27.493749966287	-11.6743161976094	98.25	20.97499958675	20.97499958675	20.975	0	13.4	12	24614.5310671853	4.87516904841536
Kuimba	151.824433397893	2	3	3	2	159	12.6891355055626	-5.03798610388079	92.9475	24.3249999682167	25.5833333333333	24.9925	10	18.8	44	83740.2629131017	5.25434223267956
Kunda	73.6562294729438	2	3	2	2	619	26.2645288635868	-3.90438576857023	121.541666666667	23.44166644415	25.58333301545	24.825	880	41.7	162	214728.416469158	7.54441366745088
Kungu	18.4351622475631	2	2	2	2	549	18.9831752382878	2.62583126895037	143.078333333333	24.308333237975	25.1750000317833	24.7633333333333	352	61.6	321	170161.932465312	18.8643837872162
Kwamouth	10.6933790131831	2	2	2	2	350	16.667738967689	-3.59301143164443	128.428333333333	24.0749999682083	26.3333333333333	25.3466666666667	4378	43.3	215	98673.9929522987	21.7889226499566
Kwilu_Ngongo	71.5341875565998	2	3	3	2	424	14.6818440604805	-5.50918399762794	106.07	23.5333331426	25.316666920975	24.8008333333333	517	18.8	98	126897.403130166	7.72277427139118
Kyondo	322.54971145864	2	1	1	3	914	29.4881395621734	0.00368068419462886	105.261666666667	11.9083332220667	23.1999999682167	19.6633333333333	46	30.5	277	202105.213125179	13.7057325596264
Laybo	260.08777378577	2	2	2	2	1181	30.5427255691169	3.3469402571079	127.033333333333	22.3416666984667	23.4333335558583	22.8541666666667	20	45.5	387	105436.186078506	36.70466605382
Lemba	22476.2114999953	1	3	3	1	300	15.3212485674603	-4.40221434195187	120.490833333333	24.8999999364167	25.975000063575	25.4558333333333	0	0.00	344	263603.750447988	13.0498902013109
Lemera	294.745037949651	2	1	1	3	1889	29.0408284542272	-3.0233894039032	104.9775	14.3416666189917	24.1333332061667	21.1283333333333	59	21.00	64	146895.028133393	4.35685270041153
Libenge	32.8023630664306	2	2	3	2	352	19.0457508986052	4.13066557652159	136.250833333333	23.5749998092667	25.5166667302417	24.7808333333333	2483	61.6	243	179904.45039436	13.5071700264963
Likasi	135.431892621992	2	3	3	1	1289	26.7944193876908	-11.0840894651578	98.59	18.74166671435	21.1250000000083	20.3683333333333	457	13.4	217	95719.0636687837	22.6705101034925
Likati	5.82423269045631	2	2	2	1	850	23.7370916598777	3.31900764808955	139.724166666667	23.5249999364083	25.4583334922667	24.8066666666667	96	55.1	95	60122.8675281498	15.8009762184947
lilanga_Bobangi	5.90452723133149	2	2	2	1	312	17.9757746710547	0.220846093530947	147.445833333333	24.7416664759333	25.4999998410667	25.0975	74	51.6	47	28526.7567588399	16.4757600723172
LimetΘ	14568.5364716914	1	3	3	1	300	15.3362234283737	-4.35550983420793	119.125	25.8916667302417	25.9916667938167	25.9508333333333	0	0.00	1989	153673.827974708	129.429976868108
Linga	429.563666571575	2	1	2	2	2133	30.8877586194874	1.98509109916485	101.578333333333	16.2833331426083	25.4666666984583	20.19	2	45.5	35	134743.601054206	2.59752594751567
Lingomo	14.1422818073606	2	2	2	1	419	22.1937745758877	1.01999464177202	162.6875	24.5749998092667	25.3000001907333	24.9083333333333	147	79.6	29	88160.9304234074	3.28943896811464
Lingwala	31548.5925531315	1	3	3	1	300	15.3005066994936	-4.32473205962868	123.25	25.833333492275	25.9833334286917	25.8991666666667	0	0.00	937	70418.476749438	133.061668364969
Lisala	56.0984181488852	2	2	2	2	410	21.3209004030287	2.27352369874876	145.563333333333	24.0083333651167	25.4333335558583	24.6558333333333	168	64.3	594	235843.10987175	25.1862350493518
Lita	43.2884791068019	2	1	1	2	1615	30.6101633997334	1.70142294383702	98.1558333333333	16.8166667620333	25.3249999682167	21.1983333333333	28	45.5	102	101918.151783284	10.0080307791384
Lodja_	84.485596104169	2	2	2	1	550	23.5158176876369	-3.42039877818439	138.574166666667	23.6250001589583	24.7000002860833	24.1775	943	78.6	220	170020.048263962	12.9396504851265
Logo	992.364475261429	2	1	1	2	1100	30.8918544147562	2.19312142195777	111.800833333333	17.2166666984583	19.4333330790333	18.3458333333333	0	45.5	198	224808.601212793	8.80749219255108
Loko	26.6738666977947	2	2	3	2	451	20.7554145183724	3.72941572627036	141.073333333333	23.4250001907333	25.0166664123583	24.4716666666667	475	60.1	163	98337.4332420225	16.5755800844256
Lolo	54.7639996480646	2	2	2	1	408	23.2110985699305	2.31939404444899	144.436666666667	24.5249999364167	25.4333332379583	25.0775	184	64.3	97	117371.877645901	8.2643305999278
Lolwa	8.51142223460088	2	2	2	1	1000	29.5195198670053	1.57659729661241	123.285	20.8833333651167	23.941666762025	22.7491666666667	4	45.5	28	58044.438301495	4.8238902501842
Lomela	11.0397126867986	2	2	2	1	500	23.8384358370421	-2.23060096124555	141.090833333333	23.3833333651083	24.8999999364167	24.1066666666667	428	78.6	29	98004.6986964509	2.95904179959998
Lotumbe	9.75776670975946	2	2	2	2	289	19.625688212287	-0.669741220846767	167.304166666667	25.1333330472333	26.458333333325	25.6716666666667	83	51.6	61	71725.9669396887	8.50459082012687
Lowa	5.91573471322497	2	2	2	1	1101	25.5815471897038	-1.29919550175194	148.455	24.0249999364167	24.7666668891833	24.3816666666667	358	57.1	47	99704.7070650197	4.71391987234366
Lualaba	18.0051107561775	2	3	3	1	1200	25.5607871346012	-11.0980512320401	103.994166666667	18.1666666666667	20.7333332697583	19.2375	2493	25.2	41	86671.7032700826	4.73049431972481
Luambo	94.0698355083612	2	3	3	2	795	22.0568887611977	-7.41164849408626	127.256666666667	22.6499999364417	24.3083337148	23.4683333333333	1849	41.9	163	234293.163837583	6.95709585931388
Lubao	37.9520385956094	2	3	3	1	609	25.7364926198768	-5.62017159209028	105.878333333333	22.7333334287	25.2583332061833	24.2933333333333	3639	42.6	355	166589.612811795	21.3098520374774
Lubero	185.229355239386	2	1	1	3	1300	29.2145706252128	-0.192455754017658	114.570833333333	12.2000001271667	22.9916666348667	17.5366666666667	11	30.5	221	336524.282938295	6.5671338207865
Lubilanji	11761.3297230317	2	3	3	1	600	23.6173747268766	-6.14175926747356	124.334166666667	25.31666644415	25.3749996821167	25.3475	0	19.00	69	225406.708986461	3.06113337576587
Lubondaie	107.917702351972	2	3	3	2	795	22.8486568358206	-6.71967152267533	133.4125	22.750000317875	23.7333331108167	23.1891666666667	477	41.9	193	84168.7122811178	22.9301357677177
Lubudi	16.9919870740908	2	3	3	1	693	26.1556533393447	-10.1738371623233	97.1616666666667	18.0750001271583	24.158333460475	20.5225	4972	25.2	178	105812.078958685	16.8222760342419
Lubumbashi	519.979147910722	1	3	3	1	1230	27.5008739423933	-11.701224934484	94.265	19.808333476375	21.3499999046417	20.5166666666667	104	13.4	568	132605.167877574	42.8339263914963
Lubunga	39.4716886463226	2	3	3	1	456	23.3964032588553	-5.51641873269226	128.446666666667	23.7749999364167	25.3499995867583	24.5058333333333	371	57.1	229	77740.864656566	29.4568372774921
Lubunga2	207.143612022417	2	2	2	1	430	25.1093263466569	0.36577280706839	146.178333333333	24.4249998728667	24.958333492275	24.7283333333333	98	41.9	177	126513.237934555	13.9906307742722
Lubutu	14.6630683444842	2	3	2	1	567	26.9475178773679	-0.627935904310393	148.323333333333	20.5499998728417	24.4583333333167	23.3316666666667	101	41.7	445	118633.125826262	37.5106022791391
Luebo	60.0557640899635	2	3	3	1	479	21.4914485875813	-5.62896850103438	126.9525	23.6416668892	25.2500001589333	24.4066666666667	819	67.8	388	209519.490690047	18.518563534215
Luiza	69.5545765183597	2	3	3	3	871	22.4638436553761	-7.06633196453582	130.7225	22.833333333325	23.933333237975	23.3608333333333	926	41.9	193	147745.28439402	13.063022673894
Lukafu	26.3284320646269	2	3	3	1	931	27.6600098476283	-10.6459498237356	96.8308333333333	18.150000015875	23.4499999682	20.6916666666667	2639	13.4	141	74151.6053250067	19.015097432078
Lukashi_lualu	40.9743302753796	2	3	3	2	380	24.6229470952219	-6.30098088718315	109.879166666667	23.116666793825	24.5749999682167	23.7575	1058	78.6	153	131231.671756263	11.6587709317738
Lukelenge	14221.3602738443	2	3	3	1	600	23.6530095613112	-6.11598365162265	121.466666666667	25.366666475925	25.600000222525	25.4525	0	19.00	207	235786.585352709	8.77912539809474
Lukolela	20.8909594900293	2	2	2	3	286	17.1136938792263	-1.44320702333125	141.53	24.7333331108083	25.96666669845	25.2958333333333	287	51.6	882	96977.9091491962	90.9485477401954
Lukonga	1324.50599922314	2	3	3	1	633	22.4661107581391	-5.8711533439413	128.706666666667	24.3916667302417	25.0166667302417	24.74	9	41.9	72	225706.462808299	3.18998397760335
Lukula	83.9861436074874	2	3	3	2	201	12.8492381983273	-5.46535380819517	90.42	22.524999936425	25.6000002225083	24.7125	91	18.8	77	160806.901044805	4.7883517125018
Lulingu	54.8321197883786	2	2	2	3	609	27.4290999670781	-2.34140259141977	162.943333333333	19.5333334604917	23.9583333333417	22.745	202	21.00	68	149338.407670361	4.55341670376574
Luozi	33.4732290277998	2	3	3	2	126	13.9268595321111	-4.78375085374485	103.265833333333	22.058333237975	25.925000031775	24.3366666666667	364	18.8	43	78647.5830865536	5.46742802670458
Luputa	124.960921521469	2	3	3	1	890	23.7878954593225	-7.49550071189918	131.114166666667	22.324999968225	23.9250001907333	23.1575	1438	42.6	524	249217.500263697	21.0258107655183
Lusambo	34.1224525922516	2	3	3	1	429	23.3839664855173	-4.82801538997397	132.1525	23.8500002225167	25.2333334287	24.44	412	78.6	66	62017.5139895774	10.6421550549562
Lusanga	78.7382921586857	2	2	3	2	442	18.8923317279405	-5.02608234380198	126.753333333333	22.9749999046417	25.2333335876417	24.3541666666667	1779	54.1	100	205587.056180504	4.86411945663547
Lusangi	42.5069428941028	2	3	3	1	850	27.2380420527052	-4.67179253381366	117.151666666667	22.333333333325	24.858333110825	24.1633333333333	1628	41.7	361	143391.293446049	25.1758660741719
Lwamba	96.2013028033725	2	3	3	1	500	26.6884046012675	-7.9283435262685	89.6008333333333	22.741666793825	25.17499987285	24.37	1002	53.5	154	112732.437182998	13.6606644767213
Mabalako	128.876034401564	2	3	1	2	1070	29.214417905954	0.486208979141201	119.683333333333	17.2333331108083	23.6999999682083	22.4108333333333	4	30.5	0	158795.451954001	0
Mahagi	176.759891816239	2	1	1	2	1687	30.8661984058088	2.34832573583198	110.0275	18.4333330790417	21.7333334287	19.885	6	45.5	143	149730.322422063	9.5505037113931
Makala	57404.8160197711	1	3	3	1	300	15.3084266307092	-4.38124004579778	118.846666666667	25.5583333969	25.9333333969167	25.7741666666667	0	0.00	147	251757.734329713	5.83894673152256
Makiso_Kisangani	393.468641046359	1	2	2	1	420	25.2541507392649	0.484968767755956	144.3575	24.533333619425	25.2750000953583	24.7858333333333	83	57.1	225	154846.251439124	14.5305422578122
Makoro	38.6728219705094	2	2	2	1	924	30.0884295181209	3.16628260541399	126.859166666667	21.3416668573833	24.5250002543167	23.3133333333333	311	42.2	349	109939.022757482	31.7448701331346
Makota	592.261313420781	2	3	3	1	900	23.4226683002907	-7.02788852510406	139.768333333333	23.2500001589333	23.60833326975	23.4625	1	42.6	466	201824.613406035	23.0893542732813
Malemba_Nkulu	212.861549419763	2	3	3	1	280	26.5509660437481	-8.24669991327557	86.4458333333333	23.7250000635833	25.2916668256	24.8033333333333	692	53.5	303	219997.328689634	13.7728945076176
Maluku_I	31.9747848368873	1	3	3	1	300	16.155139537858	-4.48996352097647	130.071666666667	23.4833332697583	25.9249998728583	24.2958333333333	1149	0.00	56	147238.230619985	3.80336002165996
Maluku_II	18.1604900212916	1	3	3	1	300	15.7851157998611	-4.40948812854422	129.418333333333	23.199999809275	25.7666668891917	24.0625	696	0.00	8	51482.5646291603	1.55392414065338
Mambasa	5.01323914881766	2	2	2	2	914	28.7265991678728	1.34179656947018	138	21.5333331425917	24.64166673025	23.6891666666667	9	45.5	304	81663.8334242577	37.2257812611695
Mampoko	18.7796705973649	2	2	2	1	291	18.707552938391	0.790948475517587	148.793333333333	24.616666634875	25.3083333969083	25.1058333333333	25	55.1	210	63049.590461285	33.3071156312979
Mandima	44.0108551789853	2	2	2	2	1400	29.2623135927298	2.06105145420925	137.220833333333	21.625	23.8666667938083	22.9533333333333	25	45.5	32	93246.0376564742	3.43178121068163
Mangala	198.043752224461	2	2	2	1	428	30.398940779188	2.11826714798867	113.5225	18.4416664441417	21.67499987285	19.6691666666667	35	45.5	29	67257.0628945911	4.31181481199236
Mangembo	32.2716937320883	2	3	3	2	462	14.2498237318633	-4.59547653878521	109.705	22.85833358765	25.741666634875	23.83	268	18.8	13	62770.600175135	2.07103324864331
Mangobo	1955.18129746397	1	2	2	1	430	25.1047877682559	0.60981492569913	142.4	24.574999809275	24.9083333015667	24.7158333333333	12	57.1	218	159142.923266696	13.6983785094025
Manguredjipa	39.209085872345	2	1	1	3	1500	28.4585148325018	0.386673657527435	127.099166666667	20.508333365125	24.45833301545	23.1366666666667	39	30.5	52	138862.986513934	3.74469837538618
Manika	42.9158839539829	2	3	3	1	1215	26.0630286018209	-11.4575022190869	104.388333333333	18.0250002543167	20.08333333335	18.7483333333333	3473	25.2	261	196219.585923497	13.3014244613563
Mankanza	15.0063406872311	2	2	2	3	292	18.9305331253189	1.40146045220979	144.064166666667	24.8416666984583	25.34166669845	25.1183333333333	34	51.6	146	113239.057256226	12.8930780189776
Manono	46.9979838033742	2	3	3	1	750	27.3961913934063	-7.13245622880972	89.5983333333333	23.6166666348917	25.1583331426083	24.5291666666667	3960	63.00	244	227758.441036328	10.7131045896596
Masereka	666.939501010986	2	1	1	3	2508	29.3294987796612	-0.0850095565613476	118.475833333333	12.2000000476917	22.691666920975	15.8441666666667	1	30.5	19	171484.922115904	1.10796913020482
Masi_Manimba	59.0933412941657	2	2	3	2	595	17.8727088056757	-4.99961012107396	126.589166666667	22.941666920975	25.4000000953667	24.4966666666667	1557	54.1	229	159370.986754581	14.3689892786221
Masina_I	22213.7652725309	1	3	3	1	300	15.4117648273505	-4.38463430854022	118.925	25.7583333651333	25.99166647595	25.85	0	0.00	154	273480.22799856	5.63112006769318
Masina_II	7928.99721040918	1	3	3	1	300	15.3930538556993	-4.33715165383558	115.7125	25.15000009535	26.041666666675	25.5241666666667	2	0.00	63	225843.743742754	2.7895393051826
Masisi	313.143053638293	2	1	1	3	1577	28.7296565905847	-1.45722037668645	138.389166666667	14.9166665872	19.8499997456833	17.5366666666667	1	30.5	266	347460.311347554	7.65555061435285
Massa	179.422452415629	2	3	3	1	430	15.1188439904673	-4.60836763173011	115.6675	24.1333333651333	25.266666412375	24.6566666666667	51	18.8	17	89012.293637889	1.90984855071342
Matadi	2587.48483807852	2	3	3	1	282	13.4707096482353	-5.83164541825195	84.2233333333333	23.95000012715	26.3249999682083	25.4391666666667	2	18.8	236	142122.301602924	16.6054164151774
Matete	58797.9462531376	1	3	3	1	300	15.3512713499773	-4.39022060724424	119.066666666667	25.8000000317917	25.941666762025	25.885	0	0.00	330	236063.423629464	13.9792939933797
Mawuya	36.9426624008254	2	2	2	2	352	18.8201811255828	3.24346984381054	140.845833333333	24.3333331743917	25.216666539525	24.7841666666667	412	61.6	221	152780.394796441	14.4652067625857
Mbandaka	777.060324825429	2	2	2	1	315	18.2081788966286	-0.0561308052187922	149.714166666667	24.8000000317833	25.350000222525	25.0908333333333	25	51.6	292	96797.4511466468	30.1660835632566
Mbanza_Ngungu	260.131874767299	2	3	3	1	599	14.8087858051225	-5.18662011516742	112.416666666667	23.15833298365	24.5583332379583	23.8883333333333	81	18.8	30	94282.1101540561	3.18193981350017
Mbaya	33.8329222950769	2	2	2	1	341	20.3616884083544	2.70906518730936	148.331666666667	24.2083333333333	25.10833326975	24.7183333333333	143	61.6	186	57126.5824021476	32.5592731402408
Mbomomange	84.7931594110587	2	2	2	1	650	28.077886255194	2.3415113743772	162.113333333333	23.2999998728417	24.3499999046417	24.0516666666667	35	42.2	207	96202.0473497224	21.5172135835628
Mbulula	35.2980331179334	2	3	3	1	684	26.5594031392171	-5.41319337108839	106.278333333333	22.508333206175	24.7999998728417	24.0725	2639	63.00	137	166855.322841038	8.21070599770551
Miabi	454.506757612814	2	3	3	1	695	23.3360399254408	-6.1652052703075	129.508333333333	24.183333237975	25.4833334287083	24.7358333333333	23	19.00	318	125972.992670051	25.2435060293365
Mikalayi	94.7389457159999	2	3	3	1	869	22.2042787274921	-6.00501995296837	126.171666666667	23.383333365125	24.9999999999917	24.2183333333333	522	41.9	250	176055.048708076	14.200103992163
Mikope	22.3941371067203	2	2	2	1	611	20.54476202952	-4.92014116081031	132.913333333333	23.6750001907333	25.5416668256083	24.685	1750	67.8	57	188616.254210688	3.02200890578232
Mimia	4.05975921722133	2	2	2	1	465	20.2370253788781	-2.58778246691043	155.771666666667	24.1999999682083	25.3416665395167	24.8616666666667	59	43.3	58	61461.8214261778	9.43675254884273
Minembwe	61.5500301349511	2	1	1	3	1500	28.5603288581562	-4.01814314434772	121.48	15.3583334287	22.1166667938	18.8633333333333	308	21.00	26	59287.6499970948	4.385398982971
Minga	34.2268983871522	2	3	3	1	601	24.2939502055039	-4.7932691474289	129.543333333333	23.4916664759167	25.48333326975	24.5291666666667	1754	78.6	8	135432.798487279	0.590698862414146
Minova	337.930101259403	2	1	1	3	1506	28.8958539353904	-1.80748987748811	148.878333333333	11.9833332697583	19.0166664123583	14.8758333333333	9	21.00	80	166322.494915979	4.80993265766085
Miti_Murhesa	827.091168310641	2	1	1	3	1500	28.6693593353719	-2.16256656637028	151.358333333333	11.3333333333333	20.4916666348917	16.08	25	21.00	570	167366.494737743	34.0569957501451
Mitwaba	12.3651321091277	2	3	3	2	609	27.4462501891898	-8.80623491484871	94.8316666666667	17.9916666348667	24.9333333969083	21.1225	6480	13.4	95	98629.9765264606	9.63196011453103
Moanda	112.871583114657	2	3	3	2	10	12.4920627047782	-5.84434243500915	80.475	24.3166669209667	25.8750001589333	25.2458333333333	55	18.8	36	118202.20587849	3.04562844089452
Moaza	50.9919253915108	2	2	3	3	400	17.8998145726886	-5.48344547961802	135.380833333333	22.3333336512083	24.9500002860917	23.215	1185	54.1	55	146792.067583007	3.74679646561276
Moba	32.355936939599	2	3	3	1	818	29.9681799903495	-7.61439109818685	82.365	14.600000063575	27.2916668256083	22.365	4525	63.00	85	257507.388787989	3.30087615738211
Mobayi_Mbongo	12.2177456011377	2	2	2	2	352	21.0669098506753	4.07911658975478	140.513333333333	23.75	25.3750001589417	24.6191666666667	982	60.1	34	91175.5754598618	3.7290688683361
Mokala	109.910468658735	2	2	3	2	390	18.9894621928269	-3.96647637268507	130.741666666667	24.433333237975	25.4833334286917	24.9675	1210	54.1	293	177264.006614726	16.529018247727
Mompono	23.835831070909	2	2	2	2	390	21.8471403065733	0.321138729591538	174.330833333333	24.6749998728417	25.25	24.945	54	79.6	361	98423.7873782118	36.6781252394596
Mondombe	17.2758256572663	2	2	2	2	389	22.870650556255	-0.660997040281741	166.953333333333	24.4583331744	25.6416667302417	25.0241666666667	112	79.6	41	110129.201249101	3.72289996976025
Monga	11.1004071772449	2	2	2	1	983	23.0271803124514	4.30614532666439	137.066666666667	24.383333365125	25.5750001271417	24.8733333333333	321	55.1	150	67715.8504576253	22.151386859398
Mongbwalu	121.272504545985	2	2	2	1	1371	30.0246196792406	2.11596745696961	117.755833333333	19.8916668892	22.45000012715	21.405	6	45.5	305	91999.6706951852	33.1522925783649
Monika	13.1561178141625	2	2	2	1	346	20.0459357364187	0.086303419902669	169.580833333333	25.4083334604917	26.25	25.7825	17	51.6	123	121393.987604564	10.1322975237182
Monkoto	3.37749590270641	2	2	2	1	391	20.965672928036	-1.69011781770089	167.491666666667	23.6333332061833	25.8833333651333	24.7666666666667	112	79.6	67	96763.1309130331	6.92412485704054
Mont_Ngafula_I	700.426433025535	1	3	3	1	300	15.2891450748208	-4.55285442387022	117.7675	24.008333365125	25.483333110825	24.7783333333333	43	0.00	92	201419.915557216	4.56757216611315
Mont_Ngafula_II	1110.75376854848	1	3	3	1	300	15.1845987804818	-4.44208212377605	117.523333333333	23.9416666030917	25.5249997774833	24.8233333333333	10	0.00	199	113036.457167474	17.6049395908758
Mosango	74.5344453158494	2	2	3	2	450	18.2092307283347	-4.86074006757623	129.214166666667	23.2416664759333	24.9750000635667	24.2275	420	54.1	241	94995.0853297728	25.3697335144629
Mpokolo	4910.9469922381	2	3	3	1	605	23.5503037603939	-6.09356893128427	126.775	24.7083334922833	25.2000002860917	24.9316666666667	0	19.00	82	268137.111898152	3.05813691433905
Mubumbano	516.604668039671	2	3	1	2	1613	28.6593285482589	-2.75675921917762	128.0625	15.0750000476833	22.4416666031	18.9483333333333	17	21.00	15	178128.830947427	0.842087152327808
Mubunda	1064.29711660847	2	3	3	1	1020	27.5341415363462	-11.8192094277235	94.33	19.7000000476917	20.4833334287167	20.0416666666667	110	13.4	27	116476.172520392	2.31807067623835
Mufunga_Sampwe	24.8853049126366	2	3	3	2	800	27.0629607604194	-9.6799972136018	94.6933333333333	18.4666668574083	23.8083333969	21.625	4185	13.4	272	150678.737627872	18.0516511010168
Mukanga	75.0096074105335	2	3	3	1	609	27.1831503888756	-8.18575847202343	90.2175	19.2250000635667	25.3166666030917	23.385	1845	53.5	345	181875.210165708	18.969050245257
Mukedi	59.6910283938364	2	2	3	2	412	19.8684987246933	-5.54695620077387	130.8425	23.1333332061833	25.03333330155	24.1058333333333	1995	54.1	111	148407.332771471	7.47941479218729
Mukumbi	110.878284756081	2	3	3	1	606	23.5724055313312	-5.90036673735617	127.820833333333	23.5333333015583	25.6250003178833	24.6183333333333	232	19.00	191	102199.215725247	18.6889888190029
Mulongo	36.983221972589	2	3	3	1	1385	27.2801221527154	-7.71927938744048	88.7516666666667	20.98333326975	25.2083333333417	24.3716666666667	1524	53.5	1764	223122.395899238	79.0597462388591
Mulumba	160.704339022369	2	3	3	1	512	23.8487923314595	-6.52808496673212	120.629166666667	24.2833333015333	25.3499999046333	24.86	10	42.6	374	247094.463910641	15.1359117513556
Mulungu	32.868543697635	2	3	1	2	944	27.9091563441219	-2.59955504443771	143.634166666667	17.4000000953667	23.824999809275	21.8058333333333	315	21.00	12	229131.937157638	0.523715731157295
Mungindu	61.0874479301476	2	2	3	2	435	19.1972844669391	-5.4571093808722	136.918333333333	22.6916664441583	24.8000001907333	23.6316666666667	944	54.1	25	104217.264233065	2.39883479805145
Mushenge	30.1275010537185	2	2	2	1	459	21.2178848423988	-4.46392738142649	138.4175	23.941666603075	25.3333330154417	24.7758333333333	1052	67.8	319	153853.178872947	20.7340532276836
Mushie	11.8798049194157	2	2	2	3	365	17.0738951342582	-2.58689781934883	128.7175	25.0000000000083	26.2083333333333	25.5816666666667	1278	43.3	195	106645.143985157	18.2849394462012
Musienene	101.955207464125	2	1	1	3	1524	28.6844724541751	0.0228097361713679	119.231666666667	15.4166665077083	24.0666666030917	21.5166666666667	1	30.5	157	197984.570882916	7.9299108662789
Musuika	126.290775941675	2	3	3	3	721	22.4566089173377	-7.5496720308273	129.531666666667	22.75000015895	23.56666644415	23.1816666666667	822	41.9	425	124554.770409954	34.1215353375205
Mutenna	93.3032172465621	2	3	3	1	637	21.3983875405702	-7.03797251385932	124.115833333333	23.5166665712833	25.0250000953583	24.1691666666667	709	67.8	147	180259.830877909	8.15489503590871
Mutoto	136.070733619237	2	3	3	1	636	22.6611937810421	-5.62145786109303	128.465833333333	23.8250001271583	24.6083332697583	24.1891666666667	392	41.9	68	111945.959422007	6.07435948122592
Mutshatsha	9.55919853712365	2	3	3	1	1288	24.6796157773758	-10.6864233887213	110.485	18.508333365125	22.8999999364333	20.5975	5803	25.2	36	63443.8877286479	5.67430548297631
Mutwanga	158.228301706178	2	1	1	3	1500	29.7370755617332	0.291632716355488	112.031666666667	1.2416666535035	23.6000000635833	19.1758333333333	20	30.5	111	189079.023812318	5.87056130087598
Muya	9838.79793094632	2	3	3	1	610	23.631990184755	-6.10016441470163	122.833333333333	25.3166664441417	25.5250002543167	25.4175	0	19.00	119	300728.231604403	3.95706114338278
Mwana	414.657599450319	2	1	1	3	1577	28.6693117678779	-2.90160543134577	136.855833333333	11.3416667779417	22.2083331743917	17.34	32	21.00	10	125922.044292176	0.794142126282282
Mweka	63.2694211542226	2	3	3	1	467	21.6301432452928	-5.05881342779342	131.375	24.083333333325	25.250000158925	24.6091666666667	805	67.8	937	151028.955777833	62.0410831270229
Mwela_Lemba	27.9806784225494	2	2	3	3	830	17.7987823305976	-6.51475394336769	135.666666666667	21.0500000317917	24.2083334922833	22.1483333333333	3414	71.8	17	83511.092320907	2.03565772253036
Mwene_Ditu	6419.05945150764	2	3	3	1	910	23.4944644892011	-6.99815822145481	137.155833333333	23.2583332061917	23.9500002860917	23.5716666666667	10	42.6	450	363684.323309217	12.3733680876147
Mwenga	98.3740208610188	2	1	1	3	2700	28.5115954679848	-3.06256206220357	135.81	10.274999936425	22.3833332061833	18.0075	182	21.00	40	140846.917940598	2.83996274713444
Mweso	321.577141810827	2	1	1	3	1496	28.9029114435777	-1.18932850930737	130.935	13.2916666666583	21.1249998410583	17.3783333333333	2	30.5	588	224060.198699152	26.2429473602991
Mwetshi	44.9585824471915	2	3	3	2	788	22.7414128146727	-4.7693375361588	132.8975	23.875	24.8416668573833	24.3375	406	41.9	60	191938.847175049	3.12599564304353
Ndage	54.9834029766564	2	2	2	1	551	20.7072807473964	2.67936903666308	147.7475	24.20000012715	25.10833326975	24.6741666666667	108	61.6	238	98421.5731695916	24.1816902875449
Ndekesha	55.3292507635138	2	3	3	2	803	21.8734157278103	-6.27990426560534	126.279166666667	23.1916666030917	24.583333492275	23.9116666666667	1728	41.9	197	138193.188406312	14.2554059481417
Ndesha	288.457667183632	2	3	3	1	457	22.4015703615559	-5.82907190677153	127.165833333333	24.375	24.9749999046417	24.6925	31	41.9	48	91482.2433537648	5.24691986557243
Ndjili	34276.4609815055	1	3	3	1	300	15.3733961693983	-4.40638761262992	117.815833333333	25.6666666666667	25.8749999999917	25.7891666666667	0	0.00	709	263619.249908329	26.8948493043109
Ndjoko_Punda	82.4372992140558	2	3	3	1	465	21.0880172393906	-5.72895073750082	125.1975	23.79999987285	25.1666669845583	24.4991666666667	627	67.8	76	112130.845841797	6.77779601406261
Ngaba	62814.8649116167	1	3	3	1	300	15.3226143981713	-4.38032070566152	118.64	25.8333333333333	25.9666666984583	25.9133333333333	0	0.00	178	148948.706779119	11.9504226554959
Ngandajika	124.871088440551	2	3	3	1	800	23.9899377193786	-6.71551169669296	116.3025	23.8916667302333	25.1249999999917	24.5333333333333	253	42.6	393	267789.441561382	14.6757093076023
Ngidinga	43.3060715971455	2	3	3	2	643	15.5022046801848	-5.67661953377217	121.083333333333	21.9333333969083	24.3666667938167	22.8791666666667	1102	18.8	93	105722.926094827	8.79657832366316
Ngiri_Ngiri	51594.2045163487	1	3	3	1	300	15.2987199516876	-4.35703088224967	121.4725	25.9416666031	26.0083333651167	25.9683333333333	0	0.00	283	132807.125937582	21.3090975353994
Niangara	14.2489154488204	2	2	2	1	645	27.8869800093347	3.54885740150873	151.196666666667	23.5166667302417	24.9666666984583	24.3041666666667	1048	42.2	104	105230.773944807	9.88304049294054
Niania	11.6986090432721	2	2	2	2	615	28.0570799186497	1.31984012366077	143.489166666667	23.2750002543083	25.03333330155	24.4391666666667	9	45.5	326	61702.6538206965	52.8340322196405
Nioki	21.0622315856262	2	2	2	2	365	17.801819992592	-2.76732817350305	129.745833333333	24.8916664123583	26.258333365125	25.5625	1823	43.3	261	135375.607937058	19.2796918128227
Nizi	665.741834376766	2	1	1	1	1506	30.4656703590993	1.56824029605597	95.4916666666667	18.2249999046417	25.2916665077083	22.5308333333333	16	45.5	293	138263.489530004	21.191422333979
Nsele	205.229688021858	2	3	3	2	300	15.5454632241355	-4.4988637035724	120.889166666667	23.4499999682167	25.9749997457083	24.8458333333333	231	0.00	78	144042.020476671	5.4150864964181
Nselo	27.8612431905149	2	3	3	2	524	15.6231268172417	-5.27431893411929	125.171666666667	22.4666668573917	24.7083331743917	23.5716666666667	874	18.8	10	76985.8195170648	1.29894051433503
Ntondo	22.9686308960781	2	2	2	1	330	17.9291205833695	-1.11178201458812	151.199166666667	24.8916668892	25.3833333651333	25.1875	55	51.6	37	48832.156910735	7.57697434246778
Nundu	150.741077213605	2	1	1	3	1690	29.0035592518494	-3.73017417737136	122.195	11.1000000635833	23.7666665713	18.4375	202	21.00	181	155262.52249339	11.6576748266927
Nyakunde	124.713551736989	2	2	2	2	1189	30.0860584285044	2.23824021017591	116.6475	20.6833333969083	22.45000012715	21.7441666666667	17	45.5	85	73495.8892903985	11.5652726731622
Nyanga	72.1638214012743	2	3	3	1	477	20.3192125670086	-5.99482526624945	124.299166666667	23.6916667620417	25.2666667302417	24.4858333333333	562	67.8	123	106422.616018823	11.5576937122318
Nyangezi	929.993244405531	2	1	1	3	1680	28.930253768613	-2.71667399284055	108.788333333333	17.64166673025	23.241666634875	20.4066666666667	14	21.00	174	95964.9087667807	18.1316277205936
Nyarambe	486.499093839418	2	1	1	2	1020	31.2012211640876	2.15382904491573	87.5616666666667	20.7000002860917	25.7333332697667	24.3683333333333	0	21.00	461	222769.315073553	20.6940529420665
Nyatende	645.232205585207	2	1	1	3	1600	28.8645733827322	-2.58790287935047	124.896666666667	16.3999999364167	19.850000222525	18.1858333333333	0	45.5	99	69343.4784413361	14.2767571263032
Nyemba	29.5022212583757	2	3	3	1	707	29.1634717369049	-5.53551864548683	98.675	14.0000000794667	24.2083333333333	22.2391666666667	2646	63.00	42	162976.749578357	2.57705470925514
Nyiragongo	258.657950504789	2	1	1	2	2077	29.2536508613494	-1.53344900747084	134.723333333333	10.2750000953608	18.6250001589583	16.0666666666667	110	30.5	2	79295.2755925909	0.252221836049319
Nyunzu	31.3245748195715	2	3	3	1	706	28.1184080700726	-5.67164960280279	98.62	20.4833331108167	24.45000012715	23.155	7183	63.00	180	193811.010434538	9.2873980480483
Nzaba	4697.5054561638	2	3	3	1	600	23.5536262426908	-6.14107827087401	126.439166666667	24.7333332697667	25.2750000953583	25.0325	0	19.00	254	293957.252650261	8.64071213450207
Nzanza	2661.18053785548	2	3	3	1	658	13.4174939058766	-5.83218903528652	81.7475	24.1916667620333	26.2416667938167	25.4975	4	18.8	29	105645.428793119	2.74503121727959
Obokote	18.2725406318213	2	2	2	1	608	26.6148301626994	-1.0850882594194	153.980833333333	22.49999984105	24.3416666984667	23.8833333333333	48	41.7	81	72419.3346365615	11.184858353988
Oicha	248.454040812208	2	1	1	3	1060	29.5811263411575	0.745971752165982	116.646666666667	20.3833333651333	23.5083333651167	22.6666666666667	6	30.5	582	311739.538747658	18.669431613906
Omondjadi	81.3399729552188	2	2	2	1	560	23.388490629452	-3.07550108266778	138.915833333333	23.3499997456833	24.4499999682083	23.9058333333333	424	78.6	10	119619.746896212	0.835982374103877
Opala	8.55473032657788	2	2	2	1	457	24.2324226899706	-1.03908767141493	154.38	23.4416666030833	25.9083333015333	24.7908333333333	612	57.1	45	119960.258915602	3.75124232031374
Opienge	2.89930763006197	2	2	2	1	650	27.3658720908013	0.200210346326387	142.251666666667	21.716666539525	24.650000095375	23.635	42	57.1	40	55314.2526464826	7.23140928173484
Oshwe	13.2973642497832	2	2	2	2	470	20.0212523964324	-3.65283945034391	141.205	24.1083334287083	25.5250000953667	24.8783333333333	537	43.3	135	133144.604544436	10.1393519070422
Panda	129.708257167597	2	3	3	1	1312	26.6899131940945	-11.447622188081	100.725	18.8333332538417	20.4333332379583	19.7325	409	13.4	327	67479.7719041644	48.4589664091351
Pangi	21.9324784249417	2	3	2	1	607	26.6042502260829	-3.15620114934419	140.665	21.8250001271583	24.541666507725	24.0541666666667	407	41.7	37	74617.72339772	4.95860746149896
Pania_Mutombo	19.6096094387683	2	3	3	1	460	23.8315418469066	-5.22247007224512	128.899166666667	23.4999999999917	25.4583331743917	24.3841666666667	513	78.6	41	58830.3155791057	6.96919599978513
Panzi	23.4170151332672	2	2	3	3	830	17.9821479734705	-7.28426119000062	128.215833333333	21.066666920975	23.6333333651167	22.4183333333333	1887	71.8	63	147293.585835491	4.27717199242901
Pawa	108.082504142286	2	2	2	1	914	27.591044265254	2.28634847509002	165.089166666667	22.6083331108083	24.0916663805667	23.7691666666667	18	42.2	999	130440.98655118	76.5863572802736
Pay_Kongila	106.279523903756	2	2	3	3	430	18.4431181091165	-5.14717921169162	127.5275	22.7666667302167	24.9750000635667	24.1108333333333	1086	54.1	364	117366.34212435	31.0140022609157
Penzwa	20.3098242676019	2	2	3	2	338	19.0995456326647	-1.19966029093389	164.063333333333	24.98333358765	25.4666668574	25.2725	113	43.3	215	67696.2105436872	31.7595325164104
Pimu	97.3742481577056	2	2	2	2	414	21.113678664876	1.80642737589239	153.319166666667	24.50833304725	25.2500001589333	24.9416666666667	187	64.3	44	152914.354417966	2.8774277056903
Pinga	22.8542398848038	2	1	1	3	619	28.4514394535301	-0.612088526715666	121.636666666667	15.1166665554	23.4416666030833	20.6625	31	30.5	151	148072.987269815	10.1976736462304
Poko	11.4134749049158	2	2	2	1	812	26.6946769574474	2.9814237108297	153.908333333333	22.7583333651167	24.5499997139083	23.3783333333333	487	55.1	54	121593.188883084	4.4410382272253
Police	2576.65209816866	1	3	3	1	300	15.3009057623735	-4.31476649335777	123.583333333333	25.8416666666667	25.8833333333333	25.85	0	0.00	23	101253.620392286	2.27152371548704
Popokabaka	30.5793148719169	2	2	1	3	837	16.6238123097825	-5.63314360842898	129.0675	22.3000003496667	25.54999987285	23.8391666666667	2585	71.8	45	149157.949493732	3.01693608371112
Punia	32.8040456075554	2	2	2	1	482	27.3116134166622	-1.75978914003785	161.435833333333	19.42499987285	23.958333333325	22.1358333333333	10	41.7	321	80240.7061888151	40.0046329657982
Pweto	36.6978949803699	2	3	3	1	730	28.9578841119262	-8.09300782727161	86.2083333333333	19.0916665395083	24.9083333015417	22.6475	4300	13.4	152	212512.501895734	7.1525203761695
Rethy	290.245735032879	2	2	2	2	2140	30.8989988789844	2.06716386984395	108.645	17.0083333651333	24.1166664759333	18.6283333333333	1	45.5	89	170447.808940271	5.22153969319652
Rimba	695.952559631564	2	2	2	2	870	30.7449583014096	2.21834611342458	113.155	17.6250001589417	19.758333206175	19.1241666666667	0	45.5	271	198522.623577634	13.650837124567
Ruashi	407.515568127673	2	3	3	1	1310	27.9251027195571	-11.599402611873	93.815	19.899999936425	20.8083333969167	20.3941666666667	324	13.4	141	210455.562564878	6.69975163790376
Rungu	19.5249587707086	2	2	2	1	1065	27.9910442803108	2.88503566778169	163.46	23.4500001271417	24.441666762025	23.9975	230	42.2	45	76215.3054354517	5.90432587560925
Rutshuru	302.90217889512	2	1	1	3	1063	29.3990959921683	-1.28863489159897	110.218333333333	4.60000004370833	22.2916668256	18.5333333333333	12	30.5	852	318468.287802603	26.7530561952874
Ruzizi	696.052898168062	2	1	1	3	1880	29.161045304882	-3.09448459276955	81.4391666666667	20.9333335558417	24.850000063575	23.76	19	21.00	100	120054.391396226	8.32955786431511
Rwampara	234.12540046468	2	2	2	2	620	30.1025545971939	1.4700711701535	110.655	18.5583332379667	24.991666793825	21.6658333333333	79	45.5	62	130769.323318118	4.74117311513303
Rwanguba	443.503601002327	2	1	1	3	1059	29.5353017627171	-1.2199292270971	113.441666666667	10.2749999364275	22.1583331425917	18.0666666666667	5	30.5	233	209351.210834909	11.1296227555015
Sakania	12.9985218264339	2	3	3	1	1279	28.9638015060624	-12.5926266682071	96.4933333333333	17.2916665872	21.3583332697583	19.7616666666667	6903	13.4	275	199010.20220077	13.8183870454324
Salamabila	35.3096805052535	2	3	2	1	500	27.4015874898984	-4.15037448084527	124.563333333333	20.8500000635917	24.6166667938167	23.8175	1387	41.7	168	100701.747524176	16.6829279660382
Samba	17.5358665920428	2	3	3	1	526	26.3171446903895	-4.72145248695129	113.1625	23.933333237975	25.5999997456833	24.9108333333333	2389	41.7	167	121616.328225399	13.7317087628636
Sandoa	15.2939941482687	2	3	3	3	900	22.5928968235766	-9.46302484282222	116.061666666667	21.6750000317833	23.6083332697583	22.4833333333333	8415	25.2	264	182800.568476505	14.44196821707
Seke_Banza	82.3822587226239	2	3	3	2	528	13.2833644092368	-5.20040305284059	100.1	21.9749999046417	24.71666669845	23.6325	84	18.8	45	125268.852689981	3.59227366050581
Selembao	16644.9484652708	1	3	3	1	300	15.2774200236436	-4.40670316451289	119.619166666667	24.9500002860917	25.7666665713167	25.3233333333333	0	0.00	262	284969.756528977	9.19395809545701
Shabunda	44.8511003020098	2	2	1	3	609	27.1775334222324	-2.77280312437576	161.196666666667	21.8250001271583	24.125	23.6158333333333	566	21.00	54	132794.948291595	4.06641974673806
Sia	56.1577414990027	2	2	3	3	395	18.5347748499553	-3.80326865000201	128.398333333333	24.3166666030833	25.6333335240583	25.1533333333333	748	54.1	91	93459.5316516376	9.73683458410585
Sona_Bata	33.1510146349911	2	3	3	1	500	15.3092017456749	-4.84384364650713	118.998333333333	22.9416669209583	25.3583334287	24.2291666666667	490	18.8	28	90914.2988426737	3.07982356531768
Sona_Pangu	24.7658057955006	2	3	3	2	279	13.8822559052623	-5.57985703813176	92.1733333333333	23.0583332379667	26.4333332379583	24.9891666666667	999	18.8	35	95286.2537633342	3.67314262211743
Songa	14.8231482839183	2	3	3	1	1005	25.1326222383348	-8.0539675734407	105.8975	22.0666666030917	24.8000000317917	22.9333333333333	6133	53.5	57	135390.496393071	4.21004439148486
Tandala	201.822372013029	2	2	2	3	348	19.5417532323731	2.97661878243525	142.701666666667	24.5749999682083	25.1333333651167	24.9075	157	61.6	249	219317.363834602	11.3534102200765
Tandembele	32.1956563310248	2	2	3	3	340	17.0831066399416	-2.00132714139246	135.7825	24.875	25.941666762025	25.3375	247	43.3	108	75609.6888595867	14.2838836700631
Tchomia	487.604232616081	2	1	1	2	630	30.3971652558883	1.2858615291359	84.665	19.2833337783667	25.441666762025	24.5775	39	45.5	284	102555.313174176	27.692373140889
Tembo	34.9505455987119	2	2	3	3	855	17.6849971388455	-7.78854116220075	116.084166666667	22.4249998728333	24.2083334922833	23.3175	1674	71.8	95	106996.096051464	8.87882862140182
Titule	16.100974702046	2	2	2	1	650	25.6221033242769	2.87925540700446	145.580833333333	22.67499987285	23.9666663805833	23.0733333333333	51	55.1	106	66103.0808659542	16.0355612191435
Tshamilemba	605.628045712568	2	3	3	1	1002	27.6135715105166	-11.6468844048705	93.3991666666667	19.9333335558417	20.758333524075	20.2383333333333	143	13.4	52	115911.703950806	4.48617337400797
Tshela	227.384590705675	2	3	3	1	309	12.891150021282	-4.83768659467368	99.2	23.2166665395167	25.1916667620333	24.6058333333333	0	18.8	64	79527.7310130983	8.04750735180149
Tshibala	115.861698757076	2	3	3	2	609	22.0416493519498	-6.89718232378344	128.565	23.1500000953667	24.2666668891917	23.5816666666667	483	41.9	208	163121.856157264	12.7512036032418
Tshikaji	603.167085336986	2	3	3	1	609	22.4170914267722	-5.97159902641917	126.89	24.425000031775	25.0500000318	24.7275	3	41.9	405	96052.3699459366	42.1644984114349
Tshikapa	93.1717026722966	2	3	3	1	486	20.7436951461044	-6.39204660774245	116.705833333333	24.8583334287	25.6083334287	25.3075	3	67.8	281	291373.247858706	9.64398763665029
Tshikula	75.0792881741909	2	3	3	2	722	22.7257735771516	-5.99960339299186	129.561666666667	23.383333206175	24.7583333651167	23.97	569	41.9	642	99421.2883616292	64.5736954911333
Tshilenge	226.138970519601	2	3	3	1	615	23.7109853204398	-6.32418042776362	125.356666666667	24.5666666031083	25.4666666984583	25.0425	36	19.00	285	255927.669957415	11.1359588452246
Tshilundu	147.300838085016	2	3	3	1	680	23.2942068879548	-6.38879555848835	129.9925	23.6416664123667	25.1333333651333	24.3	120	19.00	352	157074.28549592	22.409778843727
Tshitenge	194.979622187586	2	3	3	1	610	23.7378939024368	-6.13580251146251	122.51	24.849999745675	25.5250002543083	25.2508333333333	14	19.00	409	199160.903411386	20.5361591052422
Tshitshimbi	168.494176105373	2	3	3	1	630	23.507402376899	-6.25218158320385	128.0375	24.2749997774667	25.4499999682167	24.94	11	19.00	94	164939.831137689	5.69904791047895
Tshofa	32.5773030663613	2	3	3	1	563	24.8769330862112	-5.21582222886923	123.439166666667	24.0083332061833	25.4416666030833	24.6891666666667	1528	42.6	151	115690.939896659	13.0520160122202
Tshopo	317.119803162325	2	2	2	1	400	25.2285341204597	0.66187953481187	141.8175	24.5	24.8333336512167	24.65	24	57.1	201	113733.932882849	17.6728259460647
Tshudi_Loto	7.50003474966226	2	2	2	1	460	22.6582652579779	-2.42234698871864	150.816666666667	23.3749996821167	24.833333333325	24.2	204	78.6	29	67581.561318352	4.29111127862104
Tumba	8.45097323115185	2	3	3	1	445	25.1367691220575	-3.98020762232302	123.6075	24.1666665077417	25.4249998728417	24.8691666666667	2225	41.7	82	74255.700288311	11.0429232613281
Ubundu	11.2271278703784	2	2	2	1	850	25.1077637570764	-0.385072839461068	150.678333333333	24.2583333651083	25.1249998410583	24.7525	117	57.1	40	83450.2015838504	4.7932778160887
Uvira	855.962909894719	2	1	2	3	700	29.1312144865775	-3.42142804521694	103.865	10.9000000158917	24.7916668256	20.6225	61	21.00	335	233641.079977926	14.3382319595359
Vaku	84.9434622350241	2	3	3	1	352	13.0092214731099	-5.13043906601274	98.4366666666667	22.9249998728417	25.1916666031	24.3791666666667	20	18.8	117	63432.6485525863	18.4447603355244
Vanga	136.722588175844	2	2	3	2	500	18.3171773990384	-4.45126637209386	124.675	23.9083333015583	25.199999809275	24.7816666666667	714	54.1	150	229947.779420366	6.52322020147828
Vanga_Kete	30.8719215457906	2	2	2	2	465	23.4534074280266	-3.84728046714314	137.65	23.3083330790333	24.8583331108083	24.2483333333333	1361	78.6	15	109184.349031316	1.37382327532106
Vangu	2576.65209816866	2	3	3	1	870	27.5164807695575	-11.6544734043219	95.25	20.9333333333333	21.0083333333333	20.9333333333333	0	13.4	27	98873.2135681556	2.73076994522771
Viandana	34.7747848040174	2	2	2	1	623	27.3347071402651	3.25982078388665	158.386666666667	23.1166664759417	24.2750002543	23.6375	147	55.1	26	95812.8922126147	2.71362229023464
Vohovi	420.854716128182	2	1	1	3	1503	29.2619954293806	0.234421047526504	124.768333333333	16.3999996980167	22.8500000635833	19.2008333333333	2	30.5	24	111193.698506188	2.15839569349916
Walikale	14.8776836877799	2	1	1	3	1660	27.7648976386785	-1.13465987979615	138.635833333333	18.51666673025	23.7666665713167	22.7691666666667	20	30.5	193	126247.532900126	15.2874274503789
Walungu	437.885643341697	2	1	1	3	1700	28.7130305793185	-2.5935854247819	141.369166666667	13.2750000158833	20.0916666984417	16.9175	10	21.00	48	196743.506613844	2.43972473735621
Wamba	21.741275723251	2	2	2	1	370	27.7662716364009	1.84585314295846	155.651666666667	22.8416670163333	24.8833335240583	24.3033333333333	0	42.2	319	117582.049313215	27.1299915134365
Wamba_Lwadi	20.7982939753142	2	2	3	3	852	17.2247007670456	-6.53336776777539	129.789166666667	21.6083335876417	24.2416666348917	22.775	1155	71.8	47	91799.982290769	5.11982669573195
Wangata	431.799766467676	2	2	2	2	315	18.3293796376791	0.206466305619357	149.3075	24.941666920975	25.28333330155	25.1033333333333	3	51.6	572	92442.1027906381	61.8765673575665
Wanie_Rukula	6.33736703463612	2	2	2	1	433	26.0084631446487	0.0498680137938362	148.22	22.350000063575	24.7833334604833	24.3058333333333	134	57.1	55	68989.2050850742	7.97226173749597
Wapinda	36.0710504662081	2	2	2	1	455	23.017104003125	3.7162707571264	140.368333333333	24.4416667620417	25.3583332697417	24.8716666666667	64	60.1	56	41011.5720640534	13.6546826131261
Wasolo	13.4832077457393	2	2	2	2	507	22.1254159809762	3.76447491755143	139.148333333333	24.0250000953583	25.4166665077167	24.7733333333333	329	60.1	106	53732.2005873224	19.7274630187042
Watsa	41.6124122531943	2	2	2	1	430	29.6643250241833	2.97579692934425	137.571666666667	21.75833352405	24.3833332061833	23.1508333333333	128	42.2	2277	198488.944710334	114.716716506451
Wema	15.2632752658133	2	2	2	2	393	21.3664362865899	-0.750415683895275	175.635833333333	24.666666507725	25.4666668573917	25.04	79	79.6	89	95859.7337959759	9.28439882687596
Wembo_Nyama	30.7294253724428	2	2	2	1	610	24.6741062637698	-4.04799732147649	128.4575	24.2000001271667	25.3833333651333	24.805	1062	78.6	24	73406.0309145936	3.26948613090435
Winkong	93.711740108536	2	3	3	1	701	23.3130034247348	-7.85940661926791	131.201666666667	22.2750000953833	23.166666507725	22.8183333333333	280	42.6	64	102070.987502179	6.2701460587548
Yabahondo	48.328255854977	2	2	2	1	852	23.966041144219	0.637321530772048	156.5125	24.9416666030917	25.675000190725	25.3116666666667	237	57.1	36	139579.283002581	2.57917931841894
Yahisule	27.2613010099679	2	2	2	1	750	23.9303302143475	-0.00193635591689578	161.474166666667	25.0833333333333	25.9333333969083	25.6133333333333	306	57.1	51	68775.5339532212	7.41542770641206
Yahuma	9.00745162759756	2	2	2	1	810	23.1423074763501	0.850889057817191	159.193333333333	24.5249999364167	25.9083333015333	25.15	258	57.1	53	133171.363255611	3.9798346059033
Yakoma	36.1480702045782	2	2	2	3	352	22.2069301998238	4.03442967754099	137.019166666667	24.4833332697667	25.5083333651083	24.955	94	60.1	119	60495.5008178402	19.6708843453209
Yakusu	61.5519473247337	2	2	2	1	429	24.6853870031459	0.690512068300402	146.904166666667	23.89166673025	25.3000000317917	24.5983333333333	310	57.1	76	136743.988864366	5.55783114352349
Yaleko	14.6462857071619	2	2	2	1	448	24.6433641533535	-0.173730305439087	154.006666666667	24.366666793825	25.441666762025	24.8775	510	57.1	34	99235.373514029	3.42619761442157
Yalifafo	11.807971121899	2	2	2	1	442	22.4165615324272	-1.37103943891984	164.71	24.0833333333333	25.0999997456833	24.6975	121	79.6	38	95383.6789426247	3.98391007992655
Yalimbongo	9.89209620641208	2	3	1	2	425	23.5003552903785	1.82614465626347	145.514166666667	24.208333651225	25.71666669845	25.1933333333333	273	57.1	7	79279.412307263	0.882953063888783
Yamaluka	34.5332473060298	2	2	2	2	422	22.1951028613525	2.41874176034229	145.259166666667	24.2583335240833	25.5166665713	24.9833333333333	490	64.3	40	115685.757781589	3.45764256266692
Yambuku	60.0185756698324	2	2	2	2	423	22.3750742063627	2.81784754045006	143.61	24.1666666666833	25.1083334287083	24.61	303	64.3	109	226494.721077104	4.81247419284858
Yamongili	73.7530447454334	2	2	2	1	421	22.7631255368055	2.55027945753249	145.191666666667	24.4749999046417	25.20000012715	24.8525	120	64.3	16	110795.678043793	1.44409965104197
Yanga_bosa	81.5642678598786	2	2	3	2	460	17.9590465757304	-4.52124179566922	124.506666666667	24.0083333651333	25.2750000953667	24.7766666666667	1010	54.1	326	175193.721554803	18.6079727690482
Yangala	33.4183979532749	2	3	3	3	800	22.9203586486489	-7.38847233285032	132.684166666667	22.4000002543	23.6249998410583	22.9783333333333	3420	41.9	91	182953.415664428	4.9739437588261
Yumbi	135.758416327779	2	3	3	2	310	16.5181485409919	-2.11705356362778	134.345833333333	25.1333333651167	25.975000063575	25.7041666666667	147	43.3	59	100394.433050224	5.87681988009079
Zongo	154.506581024943	2	2	3	1	346	18.6626175333313	4.24930400235427	129.93	23.90833330155	25.9249998728583	25.0341666666667	53	61.6	440	57126.5824021476	77.0219364607848
